# Supplementary material for: Added Value of Systemic Inflammation Markers in Predicting Clinical Stage T1 Renal Cell Carcinoma Pathologically Upstaged to T3a
Source: Front Oncol. 2021 May 31;11:679536. doi: 10.3389/fonc.2021.679536 (PMC8202414; doi:10.3389/fonc.2021.679536)
Supplement: Supplementary file 2 [file Table_1.xlsx]

## Sheet: upstaging
N	L	M	NLR	PLR	LMR	HB	Platelet	A	G	AGR	PNI	Creatinine	TC	Sex	Age	BMI	ASA	Hypertension	DM	CAD	RENAL	Complexity	Diameter	T	Hilar	Location	Furhman	Type	Side	Approach	Histology	upstaging
1.7	1.44	0.52	1.18056	103.472	2.76923	166	149	46.1	36.8	1.25272	53.3	81	9.23	1	53	20.5191	1	0	1	0	7	2	3.2	1	2	1	1	1	2	2	1	0
3.7	1.83	0.29	2.02186	89.6175	6.31034	136	164	44.4	32.6	1.36196	53.55	53	7.73	2	54	17.9418	1	0	0	0	11	3	4.5	2	2	3	3	2	2	2	1	0
2.71	2.11	0.53	1.28436	133.175	3.98113	136	281	42	30.9	1.35922	52.55	58	7.53	2	54	27.0552	1	1	0	0	8	2	4.4	2	2	1	3	2	1	2	3	0
3.83	2.95	0.31	1.29831	68.4746	9.51613	145	202	49.2	29.7	1.65657	63.95	55	7.48	2	66	25.3902	1	0	0	0	7	2	3.8	1	2	1	1	2	2	2	1	0
7.28	1.63	0.28	4.46626	214.724	5.82143	147	350	44.3	33	1.34242	52.45	57	7.36	2	50	24.2187	1	1	0	0	8	2	2.9	1	2	1	1	1	2	2	1	0
3.94	2.77	0.56	1.42238	65.343	4.94643	150	181	43.1	28.3	1.52297	56.95	48	6.82	1	45	31.8047	1	0	0	0	11	3	6	2	1	3	1	2	2	2	1	0
4.24	1.49	0.35	2.84564	141.611	4.25714	131	211	44.3	25.8	1.71705	51.75	52	6.77	2	60	27.5482	1	0	0	0	10	3	3.8	1	2	3	1	1	1	2	1	0
9.21	1.71	1.05	5.38596	110.526	1.62857	155	189	42.4	31.1	1.36334	50.95	107	6.74	1	42	29.0657	1	0	0	0	9	2	5	2	2	1	1	2	1	2	1	0
3.86	3.22	0.5	1.19876	72.3602	6.44	136	233	40.2	28	1.43571	56.3	69	6.73	1	51	16.5118	1	0	0	0	9	2	4.6	2	2	3	1	1	1	2	1	0
3.01	1.31	0.44	2.29771	141.221	2.97727	140	185	37.4	27.2	1.375	43.95	80	6.64	1	65	21.875	1	0	0	0	4	1	2.5	1	2	1	2	1	2	2	1	0
4.02	2.16	0.8	1.86111	135.648	2.7	155	293	42	22.4	1.875	52.8	78	6.44	1	47	24.6914	1	0	0	0	10	3	3	1	2	1	3	1	1	2	2	0
3.74	1.8	0.38	2.07778	141.111	4.73684	147	254	46.4	29.8	1.55705	55.4	62	6.34	1	58	24.8016	1	1	0	0	10	3	3.7	1	2	2	1	1	1	2	1	0
4.11	3.04	0.57	1.35197	87.8289	5.33333	160	267	42.7	32.1	1.33022	57.9	75	6.32	1	57	22.6474	1	0	0	0	5	1	3	1	2	1	1	1	1	2	1	0
6.56	2.04	0.7	3.21569	194.608	2.91429	145	397	38.4	30.2	1.27152	48.6	82	6.24	1	40	24.5675	1	0	0	0	4	1	2.3	1	2	2	1	1	1	2	1	0
2.58	1.19	0.67	2.16807	230.252	1.77612	117	274	39.6	25.2	1.57143	45.55	50	6.24	2	56	27.2817	2	1	0	0	7	2	2.1	1	2	1	1	1	2	2	1	0
2.19	1.27	0.32	1.72441	146.457	3.96875	149	186	41.6	26.3	1.58175	47.95	79	6.22	1	70	22.0522	1	0	0	0	9	2	5.9	2	2	2	1	2	1	2	1	0
6.1	1.56	0.46	3.91026	113.462	3.3913	171	177	44.8	30.3	1.47855	52.6	97	6.2	1	61	25.1808	1	1	1	0	6	1	5.12	2	2	1	1	2	1	2	1	0
3.17	2.06	0.45	1.53883	116.99	4.57778	166	241	51.2	32.2	1.59006	61.5	108	6.2	1	37	28.9647	1	1	0	0	9	2	4.6	2	2	2	1	2	1	2	1	0
4.18	1.66	0.32	2.51807	212.651	5.1875	129	353	46.1	33.2	1.38855	54.4	68	6.17	2	46	19.433	1	0	0	0	9	2	4.7	2	2	2	1	1	2	2	1	0
4.54	2.58	0.61	1.75969	97.2868	4.22951	152	251	43.6	32.2	1.35404	56.5	93	6.16	1	52	33.7925	1	1	0	0	7	2	3	1	2	2	2	1	2	2	2	0
2.52	1.81	0.7	1.39227	114.917	2.58571	157	208	42.2	23.9	1.76569	51.25	68	6.16	1	61	32.526	1	0	0	0	5	1	2.7	1	2	2	3	1	2	2	4	0
2.61	1.53	0.44	1.70588	143.791	3.47727	163	220	48.2	31.9	1.51097	55.85	103	6.15	1	51	25.3069	2	0	0	0	7	2	2.5	1	2	1	1	2	1	2	1	0
6.3	0.89	0.41	7.07865	379.775	2.17073	152	338	49	35.7	1.37255	53.45	145	6.12	1	57	23.5883	1	1	0	0	8	2	4.1	2	2	3	1	1	1	2	1	0
3.38	3.08	0.54	1.0974	88.961	5.7037	153	274	41.4	31.6	1.31013	56.8	87	6.11	1	52	26.7299	1	0	0	0	5	1	7	2	2	3	3	1	2	2	3	0
3.98	1.44	0.62	2.76389	120.139	2.32258	133	173	38.4	29.3	1.31058	45.6	101	6.08	1	61	26.1752	1	1	1	0	9	2	5.2	2	2	3	1	2	2	2	1	0
1.77	1.5	0.35	1.18	133.333	4.28571	165	200	41.9	28.7	1.45993	49.4	65	6.07	1	43	28.0102	1	1	0	0	6	1	2.3	1	2	2	1	1	2	2	1	0
3.74	2.11	0.57	1.77251	157.82	3.70175	157	333	47.4	31.6	1.5	57.95	82	6.07	1	64	27.3437	1	0	0	0	9	2	7	2	1	1	1	1	1	2	1	0
2.02	1.37	0.24	1.47445	199.27	5.70833	133	273	39.5	26.3	1.5019	46.35	60	6.06	2	62	22.4996	1	0	0	0	8	2	4.3	2	2	3	1	2	1	2	1	0
2.05	1.89	0.39	1.08466	149.735	4.84615	112	283	40.7	33	1.23333	50.15	58	6.03	2	50	18.75	1	0	0	0	4	1	3.6	1	2	1	1	1	1	2	1	0
3.55	1.39	0.44	2.55396	118.705	3.15909	145	165	46.4	24.8	1.87097	53.35	69	6.03	1	61	24.2215	1	1	0	0	5	1	2.1	1	2	1	2	1	2	2	4	0
4.75	1.33	0.44	3.57143	182.707	3.02273	139	243	45.4	31.4	1.44586	52.05	65	5.99	2	48	28	1	0	0	0	9	2	6.3	2	2	1	1	2	2	2	1	0
4.5	1.74	0.59	2.58621	133.908	2.94915	132	233	46.8	34.4	1.36047	55.5	60	5.96	2	54	29.0418	1	1	1	0	8	2	3.7	1	2	1	2	1	1	2	1	0
3.25	2.27	0.63	1.43172	99.5595	3.60317	154	226	50.1	33	1.51818	61.45	100	5.92	1	46	23.9995	1	0	0	0	10	3	4.8	2	2	1	1	1	2	2	1	1
5.3	1.06	0.25	5	250.943	4.24	147	266	49.8	35.4	1.40678	55.1	67	5.91	1	51	20.5191	1	0	0	0	6	1	2.76	1	2	1	1	1	2	2	1	0
7.19	2.26	0.57	3.18142	72.5664	3.96491	140	164	43.2	27	1.6	54.5	67	5.91	1	50	21.8724	1	0	0	0	9	2	6.1	2	2	3	2	2	2	2	1	0
2.84	2.72	0.47	1.04412	91.5441	5.78723	129	249	43	31.5	1.36508	56.6	71	5.89	2	52	32.4619	1	0	0	0	7	2	3	1	2	3	1	1	1	2	1	0
4.33	2.04	0.6	2.12255	185.294	3.4	137	378	43.4	26.3	1.65019	53.6	83	5.89	1	52	18.424	1	0	0	0	7	2	3.74	1	2	3	1	2	1	2	1	0
4.52	1.79	0.46	2.52514	116.76	3.8913	124	209	39.5	23	1.71739	48.45	72	5.87	2	58	24.9108	1	1	1	0	5	1	2	1	2	1	1	1	2	2	1	0
2.99	2.09	0.38	1.43062	82.7751	5.5	155	173	39	21.2	1.83962	49.45	73	5.87	1	47	24.9649	1	0	0	0	6	1	6.9	2	2	1	1	1	2	2	1	0
3.67	2.73	0.56	1.34432	121.978	4.875	142	333	39.1	27.2	1.4375	52.75	79	5.87	1	57	29.0657	1	1	0	0	7	2	5.7	2	2	1	1	1	1	2	1	0
3.63	1.96	0.65	1.85204	102.041	3.01538	120	200	38.9	31.4	1.23885	48.7	314	5.86	1	40	29.7004	1	1	1	0	8	2	4.7	2	2	1	1	1	1	2	1	0
5.43	2.9	0.6	1.87241	85.1724	4.83333	148	247	41.8	30.9	1.35275	56.3	88	5.84	1	55	26.0262	1	0	0	0	6	1	3.9	1	2	2	1	1	2	2	1	0
2.71	2.31	0.52	1.17316	95.2381	4.44231	130	220	45.8	32.5	1.40923	57.35	75	5.84	2	74	22.6003	1	0	0	0	9	2	4.4	2	2	1	1	2	1	2	1	0
4.74	1.47	0.65	3.22449	119.728	2.26154	142	176	40.8	32.2	1.26708	48.15	56	5.83	2	64	20.0288	1	1	0	0	4	1	3	1	2	2	1	1	2	2	2	0
5.21	2.44	0.44	2.13525	119.672	5.54545	155	292	46.7	33.8	1.38166	58.9	65	5.82	2	36	26.3146	1	0	0	0	9	2	2.6	1	2	3	1	1	2	2	1	0
6.03	2.48	0.91	2.43145	90.7258	2.72527	147	225	43.1	27.5	1.56727	55.5	99	5.8	1	50	30.1162	1	1	1	0	6	1	3.6	1	2	1	1	1	2	2	1	0
4.01	1.65	0.47	2.4303	133.333	3.51064	138	220	41.5	27.7	1.49819	49.75	58	5.79	2	45	24.974	1	0	0	0	4	1	2.8	1	2	1	3	1	2	2	2	0
5.52	1.43	0.54	3.86014	118.182	2.64815	115	169	42.6	25.7	1.65759	49.75	50	5.79	2	49	26.2917	1	0	0	0	7	2	4.5	2	2	2	3	2	2	2	3	1
3.38	1.61	0.5	2.09938	149.689	3.22	141	241	38.9	25.7	1.51362	46.95	80	5.72	1	60	27.5482	1	1	0	0	6	1	3.7	1	2	1	1	1	2	2	1	0
2.95	1.49	0.23	1.97987	167.785	6.47826	149	250	42.8	25.5	1.67843	50.25	77	5.7	1	41	24.2215	1	0	0	0	7	2	2.5	1	2	2	1	1	2	2	1	0
3.23	1.61	0.38	2.00621	149.689	4.23684	114	241	41.2	26.9	1.5316	49.25	51	5.68	2	63	24.2382	1	1	0	0	10	3	4.7	2	2	1	1	2	2	2	1	0
3.72	2.01	0.39	1.85075	103.483	5.15385	139	208	41.3	30.6	1.34967	51.35	122	5.67	1	68	24.3911	1	0	1	0	4	1	3	1	2	2	1	2	1	2	1	0
3.29	2.48	0.32	1.32661	99.5968	7.75	120	247	39.2	24.6	1.5935	51.6	61	5.67	2	47	23.03	1	0	0	0	10	3	2.6	1	2	2	1	1	1	2	1	0
3.87	2.03	0.41	1.9064	139.409	4.95122	153	283	43.5	36	1.20833	53.65	108	5.65	1	45	22.4813	1	0	0	0	4	1	3.7	1	2	2	3	1	1	2	4	0
2.17	2.3	0.3	0.943478	98.2609	7.66667	127	226	41.8	24.6	1.69919	53.3	59	5.65	2	62	26.5021	1	0	0	0	10	3	5.8	2	1	1	2	2	1	2	4	1
4.01	2.63	0.69	1.52471	80.2281	3.81159	163	211	37.5	28.9	1.29758	50.65	80	5.64	1	52	20.5151	1	0	0	0	8	2	3.7	1	1	1	2	2	1	2	1	0
2.1	1.54	0.24	1.36364	150	6.41667	124	231	38.7	26.4	1.46591	46.4	65	5.64	2	54	21.2279	1	0	0	0	9	2	7	2	1	2	1	2	2	2	1	1
3.09	2.51	0.41	1.23108	77.2908	6.12195	127	194	36.2	25.4	1.4252	48.75	59	5.63	2	53	29.2969	1	0	0	0	4	1	3.2	1	2	2	1	1	2	2	1	0
2.32	1.85	0.32	1.25405	71.8919	5.78125	136	133	43.1	22.8	1.89035	52.35	83	5.62	1	42	24.8163	1	0	0	0	7	2	3.03	1	2	2	1	1	1	2	1	0
3.63	2.69	0.44	1.34944	107.807	6.11364	155	290	47.3	20	2.365	60.75	63	5.6	1	40	25.3906	1	0	1	0	4	1	1.5	1	2	2	1	1	2	2	1	0
6.49	1.75	1.12	3.70857	120	1.5625	142	210	46.7	26.8	1.74254	55.45	58	5.6	1	66	34.6021	2	1	0	1	7	2	3.1	1	2	2	1	1	1	2	1	0
2.11	1.84	0.4	1.14674	117.391	4.6	116	216	45.5	30.7	1.48208	54.7	53	5.6	2	59	20.8117	1	0	0	0	8	2	4.4	2	2	1	1	2	1	2	1	0
4.03	1.35	0.32	2.98519	124.444	4.21875	144	168	42.3	33.4	1.26647	49.05	57	5.6	2	48	30.8185	1	0	0	0	10	3	3.5	1	2	2	1	1	1	1	1	0
3.54	1.6	0.4	2.2125	149.375	4	122	239	39.9	27.9	1.43011	47.9	80	5.6	2	63	21.4536	1	0	0	0	10	3	5	2	1	2	1	1	1	2	1	0
2.27	2.63	0.43	0.863118	87.4525	6.11628	124	230	45.5	29.2	1.55822	58.65	82	5.59	2	66	19.5717	1	0	0	0	10	3	3.1	1	2	3	1	2	2	2	1	0
3.06	2.07	0.4	1.47826	44.9275	5.175	136	93	44.8	26.2	1.70992	55.15	95	5.59	1	68	19.3772	1	0	0	0	8	2	3.7	1	2	3	1	1	1	2	2	0
2.93	2.88	0.43	1.01736	68.0556	6.69767	161	196	42.5	23.7	1.79325	56.9	68	5.56	1	38	27.7551	1	0	0	0	4	1	3.7	1	2	1	1	1	2	2	1	0
3.11	1.62	0.15	1.91975	172.84	10.8	138	280	50.3	29.4	1.71088	58.4	57	5.56	2	55	22.0317	1	0	0	0	9	2	4.6	2	2	3	1	1	2	2	1	0
2.9	1.72	0.43	1.68605	113.372	4	139	195	44.1	25.5	1.72941	52.7	70	5.55	1	41	23.1206	1	0	0	0	8	2	4.5	2	2	1	1	1	1	2	1	0
2.25	3.44	0.45	0.65407	49.7093	7.64444	124	171	40.6	31.5	1.28889	57.8	53	5.54	2	57	22.8329	1	0	0	0	5	1	1.2	1	2	2	1	1	1	2	1	0
5.65	2.15	0.46	2.62791	194.419	4.67391	161	418	47.6	30.2	1.57616	58.35	88	5.54	1	42	21.8871	1	0	0	0	7	2	4.4	2	2	2	1	1	2	2	1	0
2.24	2.43	0.24	0.921811	101.646	10.125	134	247	42.4	23.2	1.82759	54.55	77	5.53	1	41	19.487	1	0	0	0	4	1	2	1	2	2	1	1	1	2	1	0
6.72	2.21	0.75	3.04072	111.312	2.94667	141	246	44.2	30.2	1.46358	55.25	136	5.52	1	42	23.3234	1	0	0	0	7	2	6.5	2	2	1	1	2	1	2	1	0
1.96	2.18	0.35	0.899083	107.339	6.22857	142	234	46.2	32.4	1.42593	57.1	60	5.51	2	54	19.7777	1	0	0	0	7	2	6	2	2	1	1	1	1	2	1	0
5.62	1.93	0.49	2.91192	124.352	3.93878	140	240	41	28	1.46429	50.65	62	5.5	1	57	29.4118	1	1	0	0	5	1	1.6	1	2	3	1	1	1	2	1	0
2.74	1.8	0.71	1.52222	100	2.53521	111	180	42.8	24.4	1.7541	51.8	59	5.5	2	59	21.83	1	0	0	0	10	3	2.7	1	2	3	1	2	1	2	1	0
1.61	1.03	0.23	1.56311	127.184	4.47826	146	131	41.1	19	2.16316	46.25	91	5.5	1	57	20.4152	1	0	0	0	8	2	3	1	2	1	3	1	2	2	3	0
3.92	2.62	0.65	1.49618	96.1832	4.03077	149	252	40.2	29.2	1.37671	53.3	83	5.48	1	59	25.9516	1	0	0	0	6	1	3	1	2	2	1	1	2	2	1	0
3.3	1.63	0.53	2.02454	150.307	3.07547	107	245	36.6	29	1.26207	44.75	52	5.48	2	50	21.6441	1	0	0	0	7	2	1.5	1	2	1	1	1	1	2	1	0
4.3	1.9	0.61	2.26316	192.105	3.11475	119	365	38.6	32.2	1.19876	48.1	70	5.48	2	46	23.3091	1	0	0	0	8	2	2.1	1	2	2	1	1	2	2	1	0
2.61	1.19	0.29	2.19328	176.471	4.10345	129	210	36.7	29.4	1.2483	42.65	50	5.47	2	50	24.4646	1	0	0	0	9	2	4.3	2	2	3	1	2	1	2	1	0
3.51	2.52	0.58	1.39286	97.2222	4.34483	149	245	43.6	27.7	1.57401	56.2	83	5.46	1	50	24.4646	1	0	0	0	6	1	3.8	1	2	2	1	2	1	2	1	0
3.31	4.66	0.64	0.7103	65.0215	7.28125	174	303	42.9	26.3	1.63118	66.2	79	5.46	1	40	33.9506	1	0	0	0	8	2	3.6	1	2	2	1	1	2	2	1	0
3.48	1.09	0.47	3.19266	121.101	2.31915	148	132	41.2	27.8	1.48201	46.65	64	5.45	1	59	22.7204	1	1	0	0	9	2	6.7	2	2	2	1	2	1	1	1	0
6.37	1.58	0.89	4.03165	101.266	1.77528	165	160	37.7	49	0.769388	45.6	65	5.43	1	62	20.7612	1	0	1	0	10	3	6.9	2	2	1	3	2	1	2	4	0
2.51	2.31	0.45	1.08658	119.481	5.13333	147	276	43.7	32.7	1.33639	55.25	100	5.42	1	43	27.7551	1	1	0	0	6	1	1.6	1	2	1	1	1	1	2	1	0
5.6	1.86	0.8	3.01075	138.172	2.325	145	257	44.2	21.5	2.05581	53.5	61	5.42	1	49	25.1559	1	0	0	0	6	1	4.9	2	1	2	1	1	1	2	1	0
5.17	1.8	0.52	2.87222	80.5556	3.46154	155	145	47.2	26.9	1.75465	56.2	87	5.41	1	45	21.9671	1	0	0	0	7	2	2.8	1	2	2	3	1	2	2	3	0
6.68	2.28	0.5	2.92982	94.2982	4.56	147	215	37.5	33.9	1.10619	48.9	75	5.38	1	68	25.8478	1	0	0	0	7	2	2.1	1	2	1	1	1	1	2	1	0
2.95	2.18	0.53	1.35321	72.9358	4.11321	135	159	37.2	33.4	1.11377	48.1	66	5.38	2	69	29.6485	2	0	0	0	7	2	4.1	2	2	1	1	1	1	2	1	0
2.31	1.76	0.42	1.3125	107.386	4.19048	121	189	39.8	31.2	1.27564	48.6	58	5.38	2	64	21.0962	1	0	0	0	10	3	4.6	2	1	2	1	2	1	2	1	0
2.74	1.62	0.42	1.69136	87.037	3.85714	136	141	37.9	25.2	1.50397	46	111	5.37	1	56	22.8571	2	1	1	0	7	2	3.2	1	2	2	1	1	2	2	1	0
4.4	2.47	0.68	1.78138	56.2753	3.63235	139	139	45.5	33.1	1.37462	57.85	62	5.37	2	60	27.3437	1	1	0	0	7	2	4	1	2	3	1	2	1	2	1	0
5.06	2.98	0.44	1.69799	56.0403	6.77273	124	167	40.5	34.2	1.18421	55.4	62	5.37	2	47	25.5102	1	0	0	0	10	3	5.4	2	1	1	1	2	2	2	1	0
2.27	2.02	0.3	1.12376	112.871	6.73333	140	228	48.3	38.1	1.26772	58.4	58	5.37	2	45	18.9866	1	0	0	0	10	3	5.5	2	2	3	1	2	2	1	1	0
2.15	1.58	0.3	1.36076	122.785	5.26667	122	194	42	34.4	1.22093	49.9	49	5.36	2	48	20.4082	1	0	0	0	9	2	4.2	2	1	2	1	2	1	2	1	0
2.6	1.82	0.32	1.42857	140.659	5.6875	159	256	49.3	33.3	1.48048	58.4	74	5.35	1	39	22.8571	1	0	0	0	6	1	6.5	2	2	2	1	1	1	2	1	0
5.1	1.6	0.65	3.1875	158.125	2.46154	137	253	37.5	31.5	1.19048	45.5	101	5.35	1	49	26.7299	2	1	1	0	6	1	4	1	2	1	2	1	1	2	1	0
4.21	2.11	0.67	1.99526	123.697	3.14925	144	261	38.1	32.3	1.17957	48.65	62	5.34	1	60	27.102	1	1	0	1	9	2	4.69	2	2	3	1	2	1	2	1	0
2.62	1.88	0.46	1.39362	108.511	4.08696	121	204	35.9	32.4	1.10802	45.3	59	5.34	2	58	25.7812	1	1	0	1	7	2	4.1	2	2	3	2	2	1	2	1	0
2.41	1.78	0.28	1.35393	126.966	6.35714	153	226	48.8	21.4	2.28037	57.7	99	5.34	1	58	25.3444	1	1	1	0	7	2	5.8	2	2	1	2	1	2	2	2	0
2.64	2.15	0.49	1.22791	136.279	4.38776	139	293	45.9	28	1.63929	56.65	59	5.33	2	57	25	1	0	0	0	7	2	2.5	1	2	1	1	2	2	2	1	0
2.98	0.98	0.22	3.04082	217.347	4.45455	141	213	46.1	35.4	1.30226	51	72	5.33	2	78	23.2446	2	1	0	0	9	2	5.2	2	2	3	1	1	2	1	1	0
3.5	2.09	0.67	1.67464	89.4737	3.1194	150	187	43.3	27.3	1.58608	53.75	94	5.33	1	49	20.5499	1	0	0	0	10	3	3.5	1	1	2	1	1	2	2	1	0
3.89	3.6	0.57	1.08056	44.1667	6.31579	140	159	39.4	24.8	1.58871	57.4	57	5.32	1	45	23.1206	1	1	0	0	7	2	4.1	2	2	2	1	2	1	1	1	0
3.12	1.45	0.28	2.15172	111.724	5.17857	118	162	40.7	25.2	1.61508	47.95	57	5.31	2	59	20.9366	1	0	0	0	4	1	4.6	2	2	1	1	1	1	2	1	0
2.23	1.6	0.39	1.39375	84.375	4.10256	124	135	37.9	37.9	1	45.9	56	5.31	2	79	25.8876	1	0	0	0	8	2	4.3	2	2	2	1	2	2	1	1	0
7.02	0.95	0.58	7.38947	158.947	1.63793	147	151	35.7	23.4	1.52564	40.45	76	5.3	1	71	19.5918	1	0	0	0	4	1	1.7	1	2	2	1	1	1	2	1	0
2.77	1.51	0.5	1.83444	135.099	3.02	136	204	36.8	26.7	1.37828	44.35	46	5.29	2	57	27.5482	1	0	0	0	6	1	1.5	1	2	2	1	1	2	2	1	0
3.47	1.2	0.45	2.89167	80.8333	2.66667	126	97	40.3	19.1	2.10995	46.3	76	5.29	1	59	23.8751	1	0	0	0	10	3	4.2	2	2	1	1	1	1	2	1	0
2.47	1.9	0.25	1.3	86.8421	7.6	142	165	41.6	23.8	1.7479	51.1	85	5.28	1	61	29.4023	1	1	1	0	4	1	2.5	1	2	1	1	1	1	2	1	0
2.73	2.01	0.56	1.35821	106.468	3.58929	155	214	40.4	29.1	1.38832	50.45	82	5.28	1	40	28.2284	1	0	0	0	5	1	2.96	1	2	2	1	1	1	2	1	0
4.18	2.08	0.44	2.00962	124.038	4.72727	157	258	42.5	26.1	1.62835	52.9	85	5.28	1	60	25.9516	1	0	0	0	6	1	3.9	1	2	3	1	1	2	2	1	0
3.66	1.58	0.56	2.31646	133.544	2.82143	131	211	44.1	25.8	1.7093	52	119	5.28	1	47	23.8751	1	0	0	0	8	2	2.9	1	2	3	1	1	1	2	1	0
2.97	1.64	0.47	1.81098	82.9268	3.48936	170	136	40.1	25.8	1.55426	48.3	72	5.28	1	55	23.3234	1	1	0	0	8	2	4	1	1	1	3	1	1	2	4	0
2.56	2.78	0.26	0.920863	71.9424	10.6923	130	200	42.1	29.2	1.44178	56	45	5.27	2	65	24.6355	2	1	1	0	7	2	3.2	1	2	2	1	1	2	2	1	0
4.15	2.4	0.66	1.72917	70.8333	3.63636	155	170	41.5	32.4	1.28086	53.5	90	5.26	1	49	23.9995	1	0	0	0	7	2	5.7	2	2	3	1	2	2	2	1	0
2.64	0.76	0.24	3.47368	250	3.16667	111	190	36.1	28	1.28929	39.9	72	5.25	2	80	29.0487	1	0	0	0	11	3	6.2	2	2	3	3	2	1	2	3	0
3.77	2.09	0.53	1.80383	100	3.9434	145	209	44.9	24	1.87083	55.35	98	5.24	1	50	28.578	1	1	0	0	5	1	1.9	1	2	1	1	1	2	2	1	0
1.74	1.76	0.24	0.988636	148.864	7.33333	130	262	42	26.5	1.58491	50.8	53	5.24	2	54	21.3599	1	0	0	0	8	2	3.4	1	2	1	1	2	1	2	1	0
4.05	2.17	0.72	1.86636	123.041	3.01389	154	267	41.8	29.5	1.41695	52.65	83	5.24	1	26	27.7743	1	0	0	0	9	2	3.4	1	2	1	1	1	1	2	1	0
2.34	1.88	0.56	1.24468	101.064	3.35714	141	190	42.4	27.1	1.56458	51.8	65	5.24	1	60	30.1038	1	1	1	0	9	2	6.7	2	2	3	1	2	2	2	1	0
2.51	1.28	0.34	1.96094	160.938	3.76471	133	206	40.5	22.2	1.82432	46.9	85	5.24	1	59	23.8751	1	0	0	0	5	1	4.8	2	2	3	1	2	1	1	2	0
5.05	2.27	0.87	2.22467	115.859	2.6092	145	263	44.5	28.1	1.58363	55.85	64	5.22	1	33	21.7993	1	0	0	0	8	2	5.6	2	2	1	1	1	2	2	1	0
2.77	0.93	0.32	2.97849	134.409	2.90625	121	125	42.5	28.3	1.50177	47.15	42	5.21	2	50	20.3244	1	0	0	0	5	1	3.4	1	2	2	1	1	1	2	1	0
2.76	2.22	0.39	1.24324	100.45	5.69231	126	223	43.5	27.2	1.59926	54.6	60	5.21	2	70	22.6409	1	1	0	0	8	2	2.8	1	1	2	1	1	2	2	1	0
3.43	1.56	0.69	2.19872	144.872	2.26087	103	226	34.3	39.1	0.877238	42.1	88	5.21	2	59	25.3906	1	0	0	0	10	3	5.8	2	2	2	3	2	1	2	4	1
2.92	1.72	0.37	1.69767	105.814	4.64865	161	182	47.8	24.6	1.94309	56.4	70	5.2	1	41	24.8016	1	0	1	0	9	2	5.3	2	2	2	1	2	2	2	1	0
3.3	2.03	0.41	1.62562	110.837	4.95122	127	225	37.9	30.5	1.24262	48.05	53	5.19	2	50	22.9591	1	0	0	0	8	2	2.5	1	2	3	1	1	1	2	1	0
2.33	1.77	0.29	1.31638	48.5876	6.10345	138	86	42.5	29.9	1.4214	51.35	82	5.18	2	70	22.3133	1	0	0	0	7	2	4.2	2	2	1	1	2	1	2	1	0
6.46	2.86	0.98	2.25874	82.8671	2.91837	127	237	44.2	25.9	1.70656	58.5	97	5.18	1	60	24.2215	1	1	0	1	7	2	6.2	2	2	1	1	2	1	2	1	0
3.86	1.49	0.46	2.5906	126.174	3.23913	153	188	45.6	29.4	1.55102	53.05	78	5.18	1	71	21.4533	1	0	0	0	6	1	2.4	1	2	2	3	1	1	1	1	0
3.11	1.35	0.32	2.3037	150.37	4.21875	129	203	41.5	28.4	1.46127	48.25	56	5.17	2	45	26.5021	1	0	0	0	7	2	4.6	2	2	3	1	1	1	2	1	0
4.29	1.57	0.36	2.73248	149.045	4.36111	118	234	45.1	28.7	1.57143	52.95	61	5.17	2	65	24.841	1	1	0	0	10	3	5	2	1	2	1	2	1	2	1	0
3.36	1.82	0.33	1.84615	113.187	5.51515	143	206	39.6	29.5	1.34237	48.7	79	5.17	1	44	23.6614	1	0	0	0	10	3	5	2	2	2	3	2	2	2	3	0
1.77	1.05	0.27	1.68571	195.238	3.88889	83	205	35.9	25.6	1.40234	41.15	62	5.16	2	51	19.0098	1	0	0	0	9	2	6.3	2	1	2	2	2	2	1	1	0
3.38	2.46	0.57	1.37398	72.7642	4.31579	147	179	42.4	35.5	1.19437	54.7	105	5.16	1	69	23.03	1	1	0	0	11	3	6	2	2	3	2	2	2	2	1	0
2.55	1.57	0.38	1.6242	85.3503	4.13158	152	134	40.8	34.1	1.19648	48.65	83	5.16	2	59	35.5556	1	0	0	0	10	3	5.8	2	2	1	1	2	1	2	1	1
3.46	1.08	0.63	3.2037	122.222	1.71429	147	132	42.9	25.3	1.69565	48.3	98	5.15	1	56	27.2509	1	0	0	0	6	1	5.7	2	2	3	1	2	2	2	1	0
4.28	0.97	0.46	4.41237	250.515	2.1087	163	243	44.1	32.4	1.36111	48.95	91	5.15	1	66	28.1969	1	0	0	0	8	2	3.7	1	2	1	3	2	2	2	2	0
5.97	1.61	0.6	3.70807	116.149	2.68333	150	187	41.4	24.2	1.71074	49.45	72	5.14	1	54	23.7332	1	0	0	0	5	1	4.6	2	2	2	1	2	1	2	1	0
2.16	1.5	0.4	1.44	144.667	3.75	110	217	42.7	25.8	1.65504	50.2	71	5.14	2	45	19.0443	1	0	0	0	6	1	1.6	1	2	3	1	1	1	2	1	0
1.88	1.65	0.25	1.13939	191.515	6.6	133	316	46.8	27.2	1.72059	55.05	54	5.14	2	54	21.4844	1	0	0	0	8	2	1.8	1	2	1	3	2	1	2	3	0
3.82	1.5	0.37	2.54667	166.667	4.05405	134	250	41	25.7	1.59533	48.5	81	5.14	1	58	24.5089	1	0	0	0	8	2	4.2	2	1	2	3	2	2	2	3	0
3.25	2.46	0.68	1.32114	97.561	3.61765	137	240	34.9	32.8	1.06402	47.2	52	5.14	2	62	27.0552	1	0	0	0	5	1	2.3	1	2	2	3	1	2	2	4	0
3.36	1.48	0.43	2.27027	131.081	3.44186	123	194	42.3	26.6	1.59023	49.7	49	5.13	2	53	23.7253	1	0	0	0	6	1	5.8	2	2	3	1	2	1	2	1	0
3.91	2.55	0.5	1.53333	108.235	5.1	139	276	43.4	28.2	1.53901	56.15	71	5.13	2	56	23.03	1	0	0	0	10	3	6	2	2	1	1	2	1	1	1	0
4.11	1.48	0.35	2.77703	125.676	4.22857	161	186	39.5	25.2	1.56746	46.9	122	5.12	1	62	24.5675	1	0	1	0	7	2	4.9	2	2	1	1	2	2	2	1	0
3.16	2.25	0.52	1.40444	102.667	4.32692	136	231	36	24	1.5	47.25	72	5.12	1	49	30.0232	1	1	1	0	10	3	4.5	2	1	1	1	1	1	2	1	0
2.2	1.48	0.36	1.48649	106.081	4.11111	114	157	37.8	26	1.45385	45.2	56	5.12	2	50	24.4444	1	1	0	1	8	2	2.3	1	2	1	3	1	1	2	3	0
6.53	2.29	0.8	2.85153	160.699	2.8625	127	368	38.1	24.9	1.53012	49.55	62	5.11	1	51	20.5151	1	1	0	0	9	2	2.3	1	2	3	1	2	2	2	1	0
2.82	1.88	0.36	1.5	62.234	5.22222	132	117	47.5	27	1.75926	56.9	64	5.11	1	60	21.4533	2	0	0	0	9	2	5.9	2	2	3	1	1	2	2	1	0
4.7	2.64	0.59	1.7803	87.5	4.47458	146	231	44.1	24.8	1.77823	57.3	71	5.1	1	55	22.7204	1	1	0	0	4	1	3.9	1	2	2	1	1	1	2	1	0
6.11	2.75	0.59	2.22182	102.909	4.66102	161	283	44.1	30.7	1.43648	57.85	81	5.1	1	52	29.3947	1	0	0	0	6	1	6	2	2	2	1	2	2	2	1	0
5.49	2	0.53	2.745	144.5	3.77358	142	289	41.2	27.3	1.50916	51.2	75	5.1	1	60	23.8751	1	0	0	0	9	2	5.5	2	2	2	1	2	1	2	1	0
3.83	1.19	0.38	3.21849	154.622	3.13158	139	184	39.1	32.2	1.21429	45.05	57	5.1	2	51	26.6728	1	1	0	0	7	2	4.5	2	2	3	3	1	2	2	4	0
1.97	1.63	0.17	1.20859	80.9816	9.58824	125	132	40.4	28.6	1.41259	48.55	61	5.09	2	65	22.6003	1	0	0	0	6	1	3.6	1	2	1	3	1	2	2	3	0
1.81	2.49	0.4	0.726908	113.253	6.225	130	282	40.3	27.1	1.48708	52.75	69	5.08	2	68	27.9421	1	0	0	0	8	2	3.4	1	2	1	1	1	1	2	1	0
2.98	1.46	0.33	2.0411	150.685	4.42424	128	220	38.3	21.4	1.78972	45.6	87	5.08	1	56	23.6614	1	1	0	0	10	3	4.5	2	1	3	2	2	2	2	1	0
1.94	2.33	0.41	0.832618	103.433	5.68293	154	241	41.4	29	1.42759	53.05	90	5.08	1	34	21.4533	1	0	0	0	4	1	1.986	1	2	3	3	1	1	2	2	0
2.34	1.58	0.21	1.48101	82.2785	7.52381	152	130	45	23.2	1.93966	52.9	77	5.08	1	44	27.1314	1	0	0	0	8	2	3	1	2	2	3	1	2	2	2	0
2.6	1.78	0.49	1.46067	106.18	3.63265	151	189	40.4	27.2	1.48529	49.3	68	5.07	1	45	27.0538	1	0	0	0	7	2	4.1	2	2	1	1	1	1	2	1	0
4.37	1.75	0.34	2.49714	132	5.14706	140	231	41.6	32.1	1.29595	50.35	70	5.07	2	74	24.2187	1	1	0	0	10	3	5.4	2	1	2	2	1	1	2	1	0
3.63	2.66	0.59	1.36466	69.5489	4.50847	139	185	41.4	25.8	1.60465	54.7	107	5.06	1	49	28.7274	1	0	0	0	8	2	4.7	2	2	1	1	1	1	2	1	0
2.58	2.37	0.51	1.08861	102.532	4.64706	145	243	41.6	24.1	1.72614	53.45	78	5.06	1	47	25.5102	1	0	0	0	11	3	4.2	2	2	3	1	1	2	2	1	0
3.42	1.36	0.33	2.51471	189.706	4.12121	117	258	41.5	31.2	1.33013	48.3	53	5.06	2	44	26.6389	1	1	0	0	8	2	3.7	1	2	3	3	1	2	2	2	0
1.94	1.26	0.23	1.53968	200	5.47826	129	252	46.3	29	1.59655	52.6	63	5.05	2	51	24.4444	1	0	0	0	5	1	5.1	2	2	2	1	1	2	2	1	0
4.45	2.34	0.56	1.90171	88.0342	4.17857	160	206	41.3	31.2	1.32372	53	86	5.05	1	49	26.3465	1	0	0	0	7	2	4.6	2	2	2	1	1	1	2	1	0
2.44	2.31	0.35	1.05628	79.2208	6.6	153	183	46.3	30.4	1.52303	57.85	64	5.05	1	40	21.0667	1	0	0	0	9	2	2.1	1	1	2	1	1	1	2	1	0
2.67	1.76	0.35	1.51705	82.3864	5.02857	99	145	38.8	27	1.43704	47.6	67	5.05	2	67	25.9516	1	0	0	1	9	2	3	1	2	2	1	1	2	2	1	0
4.45	1.11	0.41	4.00901	104.505	2.70732	127	116	44.8	25	1.792	50.35	67	5.05	1	51	19.9219	1	0	0	0	10	3	5.6	2	2	3	1	2	2	2	1	0
3.48	1.9	0.83	1.83158	165.263	2.28916	162	314	46.6	31.3	1.48882	56.1	72	5.05	1	56	22.4913	1	0	0	0	4	1	2.4	1	2	2	1	2	1	1	4	0
2.68	1.62	0.48	1.65432	155.556	3.375	133	252	44.6	20.1	2.21891	52.7	60	5.04	2	63	22.9481	1	0	0	0	9	2	5.6	2	1	1	1	1	2	2	1	0
8.39	1.21	0.63	6.93388	163.636	1.92063	165	198	45.1	29.9	1.50836	51.15	72	5.03	1	49	23.1834	1	0	0	0	4	1	2.1	1	2	3	1	1	1	2	1	0
3.59	1.39	0.28	2.58273	184.892	4.96429	127	257	44.5	27.5	1.61818	51.45	61	5.03	2	60	20.0777	1	1	0	0	7	2	5.9	2	2	2	1	1	2	2	1	0
2.97	1	0.41	2.97	225	2.43902	141	225	41.6	24.2	1.71901	46.6	179	5.03	1	72	25.9516	1	1	0	0	11	3	6	2	2	3	1	1	2	2	1	0
3.83	2.62	0.46	1.46183	89.6947	5.69565	129	235	37	27	1.37037	50.1	87	5.03	1	55	19.7266	1	1	0	0	6	1	3.4	1	2	3	1	2	2	2	2	0
3.96	2.38	0.43	1.66387	107.563	5.53488	158	256	44.6	24.8	1.79839	56.5	89	5.02	1	33	18.424	1	0	0	0	10	3	2.9	1	2	2	1	1	2	2	1	0
5.92	2.76	0.76	2.14493	69.9275	3.63158	141	193	37.8	41.2	0.917476	51.6	64	5.02	1	30	31.7739	1	0	0	0	8	2	5.3	2	2	1	3	1	1	2	4	1
3.07	2.73	0.51	1.12454	64.4689	5.35294	138	176	45.7	24.9	1.83534	59.35	82	5.01	1	41	24.9135	1	0	0	0	5	1	2.1	1	2	1	1	1	1	2	1	0
3.5	1.53	0.21	2.28758	141.176	7.28571	139	216	44.8	28.5	1.57193	52.45	59	5.01	2	61	24.974	1	1	0	0	7	2	3.6	1	2	2	1	2	2	2	1	0
3.87	2.81	0.52	1.37722	104.27	5.40385	144	293	46.5	21	2.21429	60.55	88	5.01	1	50	26.5731	1	0	0	0	8	2	3.2	1	2	3	1	1	2	2	1	0
3.94	2.7	0.58	1.45926	95.1852	4.65517	130	257	43.7	30.2	1.44702	57.2	56	5.01	2	48	24.6094	1	1	0	0	6	1	2.4	1	2	3	3	1	1	2	3	0
2.86	1.73	0.76	1.65318	108.671	2.27632	156	188	49.4	29.6	1.66892	58.05	121	5	1	67	23.8754	1	1	1	0	6	1	3.6	1	2	1	1	1	1	2	1	0
5.61	1.12	0.47	5.00893	135.714	2.38298	142	152	44.5	30.6	1.45425	50.1	93	5	1	60	24.2215	1	0	0	0	8	2	3.5	1	1	2	1	2	1	2	3	0
3.55	1.78	0.33	1.99438	105.618	5.39394	152	188	43.9	29.6	1.48311	52.8	79	4.99	1	61	30.8112	2	0	0	0	8	2	4	1	2	1	1	1	2	2	1	0
3.14	1.44	0.35	2.18056	179.167	4.11429	113	258	42.7	29.5	1.44746	49.9	47	4.99	2	50	20.5693	1	1	0	0	8	2	4.6	2	2	1	1	1	1	2	1	0
2.62	1.35	0.63	1.94074	175.556	2.14286	111	237	41	23	1.78261	47.75	61	4.99	2	58	22.2063	1	0	0	0	10	3	4.4	2	1	1	1	1	1	2	1	0
1.74	2.04	0.46	0.852941	98.5294	4.43478	148	201	42	26.9	1.56134	52.2	94	4.99	1	45	24.5779	1	0	0	0	11	3	4.5	2	1	3	1	2	2	2	1	0
3.33	1.6	0.56	2.08125	135.625	2.85714	161	217	38.4	25.9	1.48263	46.4	73	4.99	1	55	25.4694	1	0	0	0	6	1	1.8	1	2	2	1	1	2	2	2	0
1.95	1.43	0.32	1.36364	127.273	4.46875	142	182	41.8	27.7	1.50903	48.95	81	4.99	1	41	23.0546	1	1	0	0	4	1	3	1	2	1	1	1	2	2	4	0
3.28	1.33	0.53	2.46617	157.895	2.50943	118	210	39	27.8	1.40288	45.65	61	4.99	2	59	22.0317	1	1	0	0	6	1	3	1	2	1	1	1	2	2	1	1
3.14	1.44	0.35	2.18056	179.167	4.11429	113	258	42.7	29.5	1.44746	49.9	47	4.99	2	51	26.0375	1	0	0	0	7	2	5	2	2	2	2	2	1	2	1	1
3.76	1.87	0.58	2.0107	95.7219	3.22414	120	179	39.3	28.4	1.3838	48.65	47	4.98	2	79	27.3437	1	1	0	0	5	1	3.6	1	2	2	1	2	2	1	1	0
4.63	2.01	0.47	2.30348	103.98	4.2766	150	209	43.5	30.7	1.41694	53.55	77	4.98	1	48	22.7833	1	0	0	0	8	2	4.8	2	1	1	1	2	1	2	1	0
2.42	2.19	0.36	1.10502	69.4064	6.08333	140	152	41	22	1.86364	51.95	92	4.97	1	67	24.4857	1	0	1	0	10	3	2	1	1	3	1	2	1	2	1	0
4.34	2.13	0.42	2.03756	136.15	5.07143	134	290	42.3	26	1.62692	52.95	77	4.97	1	58	20.0474	1	0	0	0	7	2	6	2	2	3	1	1	1	2	2	0
3.84	1.25	0.34	3.072	164.8	3.67647	121	206	44.6	29.6	1.50676	50.85	90	4.97	1	71	25.7959	1	0	0	0	5	1	5.2	2	2	1	2	2	1	2	1	0
3.19	1.37	0.43	2.32847	210.949	3.18605	133	289	44.7	32	1.39688	51.55	57	4.96	2	65	21.2031	1	0	1	1	4	1	2.8	1	2	2	1	1	2	2	1	0
2.86	1.33	0.24	2.15038	94.7368	5.54167	146	126	41	26.9	1.52416	47.65	90	4.96	1	65	25.9516	1	0	0	0	10	3	3.3	1	2	3	1	2	2	2	1	0
4.83	1.99	0.84	2.42714	154.271	2.36905	156	307	40.4	26.3	1.53612	50.35	115	4.96	1	37	24.6755	1	0	0	0	5	1	4.97	2	2	2	1	1	1	1	2	0
4.18	2.25	0.61	1.85778	92.4444	3.68852	132	208	42.3	31.1	1.36013	53.55	58	4.95	2	66	25.2826	1	1	0	0	7	2	5.8	2	2	3	1	2	1	2	1	0
2.12	1.75	0.23	1.21143	112	7.6087	125	196	41.3	29.6	1.39527	50.05	50	4.95	2	59	580.499	1	1	0	0	8	2	2.5	1	1	1	1	1	1	2	1	0
4.1	2.45	0.47	1.67347	81.2245	5.21277	109	199	39.4	31.5	1.25079	51.65	79	4.95	1	55	23.5102	1	0	0	0	9	2	5.5	2	2	2	1	2	2	2	1	0
4.3	2.68	0.48	1.60448	101.119	5.58333	123	271	41.8	34.1	1.22581	55.2	57	4.95	2	52	22.9398	1	0	0	1	5	1	1.7	1	2	3	3	1	1	2	2	0
2.91	1.7	0.38	1.71176	151.176	4.47368	137	257	45.3	28.5	1.58947	53.8	61	4.95	2	20	24.0882	1	0	0	0	6	1	3.9	1	2	2	3	1	1	2	2	0
3.03	1.8	0.51	1.68333	116.111	3.52941	163	209	43.6	26.9	1.62082	52.6	99	4.94	1	60	30.4705	1	1	0	0	4	1	3.5	1	2	2	1	1	1	2	1	0
3.43	1.77	0.47	1.93785	112.429	3.76596	155	199	45.2	25.5	1.77255	54.05	93	4.94	1	29	26.8274	1	0	0	0	5	1	2.7	1	2	2	1	1	1	2	1	0
3.78	2.41	0.68	1.56846	108.299	3.54412	179	261	39.5	27.6	1.43116	51.55	65	4.94	1	46	29.7211	1	0	0	0	6	1	2	1	2	2	1	1	1	2	1	0
2.76	1.32	0.36	2.09091	102.273	3.66667	132	135	36.7	32.6	1.12577	43.3	79	4.94	1	55	27.5482	1	0	0	0	8	2	6	2	2	1	1	1	2	2	1	0
4.66	2.64	0.66	1.76515	12.2727	4	43.9	32.4	43.9	32.4	1.35494	57.1	73	4.93	2	56	20.8117	1	0	0	0	9	2	6.8	2	1	1	1	2	1	2	1	0
1.84	1.98	0.39	0.929293	213.636	5.07692	104	423	39.7	23.8	1.66807	49.6	64	4.92	2	57	24.5578	1	1	0	0	6	1	2.3	1	2	3	1	1	2	2	1	0
3.49	3.34	0.51	1.04491	72.7545	6.54902	162	243	41.7	27.9	1.49462	58.4	66	4.92	1	37	30.4218	1	0	0	0	7	2	3	1	2	1	1	1	1	2	1	0
2.71	1.58	0.42	1.71519	69.6203	3.7619	114	110	41.8	33.3	1.25526	49.7	88	4.92	2	68	20.1348	2	1	0	1	10	3	5	2	1	1	2	2	1	2	1	0
4.16	2.34	0.53	1.77778	107.692	4.41509	161	252	45.8	28.9	1.58478	57.5	87	4.92	1	45	25.763	1	0	0	0	10	3	4	1	2	3	3	2	1	2	3	1
3.26	2.37	0.5	1.37553	100.844	4.74	148	239	47.9	32.2	1.48758	59.75	90	4.91	1	42	28.3848	1	0	0	0	7	2	2.3	1	2	2	1	1	2	2	1	0
5.73	2.97	0.99	1.92929	78.1145	3	154	232	37.5	29.2	1.28425	52.35	82	4.91	1	47	29.4118	1	1	0	0	9	2	4.6	2	2	1	3	1	2	2	2	0
3.39	2.06	0.39	1.64563	118.932	5.28205	134	245	39.2	30.3	1.29373	49.5	94	4.9	1	57	29.3575	1	1	0	0	4	1	2.1	1	2	2	1	1	2	2	1	0
3.12	2.24	0.38	1.39286	79.4643	5.89474	133	178	40.7	26.4	1.54167	51.9	63	4.9	2	65	26.7094	1	1	0	0	8	2	4.6	2	2	1	1	1	1	2	1	0
2.58	1.52	0.53	1.69737	100	2.86792	118	152	41.4	24.5	1.6898	49	51	4.9	2	39	19.6506	1	0	0	0	9	2	2.9	1	2	3	1	1	2	2	1	0
4.65	2.08	0.6	2.23558	104.808	3.46667	156	218	45.7	34.8	1.31322	56.1	70	4.9	1	55	26.7299	1	0	0	0	9	2	4.6	2	1	1	1	2	2	2	1	0
2.04	1.46	0.43	1.39726	123.288	3.39535	134	180	39.5	23.9	1.65272	46.8	105	4.9	1	60	18.0662	1	0	0	0	9	2	5.2	2	1	2	1	2	2	2	1	0
4.06	1.78	0.55	2.2809	190.449	3.23636	101	339	36	40.7	0.884521	44.9	44	4.9	2	63	24.974	1	0	0	0	9	2	3.3	1	1	2	3	2	1	2	2	0
2.66	1.47	0.38	1.80952	85.7143	3.86842	131	126	41.3	29.3	1.40956	48.65	111	4.89	1	81	27.6361	2	1	1	1	5	1	3.3	1	2	2	1	1	2	1	1	0
2.84	2	0.36	1.42	79	5.55556	135	158	38.9	29.4	1.32313	48.9	702	4.89	2	78	21.3333	1	1	0	0	6	1	3.6	1	2	1	1	2	2	2	1	0
3.3	1.25	0.36	2.64	238.4	3.47222	131	298	41.5	27.9	1.48746	47.75	45	4.89	2	60	23.3091	1	1	0	1	7	2	2	1	2	3	1	1	2	2	1	0
3.17	1.55	0.42	2.04516	79.3548	3.69048	157	123	34.9	25.4	1.37402	42.65	65	4.89	1	61	22.4913	1	0	0	0	7	2	2.3	1	2	1	1	1	1	2	1	0
4.09	1.24	0.22	3.29839	367.742	5.63636	138	456	49.4	34	1.45294	55.6	59	4.89	2	56	24.6548	1	0	0	0	6	1	3	1	2	2	1	2	2	2	2	0
4.39	3.29	0.55	1.33435	113.982	5.98182	171	375	38.3	34.3	1.11662	54.75	73	4.89	1	59	20.984	2	1	0	1	7	2	5.6	2	2	3	2	2	2	2	1	0
3.97	1.38	0.23	2.87681	124.638	6	121	172	42.3	30.9	1.36893	49.2	45	4.89	2	39	19.6052	1	0	0	0	7	2	3.7	1	1	2	3	2	2	2	3	0
2.1	1.77	0.45	1.18644	79.661	3.93333	149	141	41.6	24.7	1.68421	50.45	74	4.88	1	49	24.6914	1	0	0	0	5	1	2.8	1	2	1	1	1	2	2	1	0
2.21	1.5	0.33	1.47333	114.667	4.54545	134	172	42.4	22.7	1.86784	49.9	67	4.88	2	47	20.8889	1	0	0	0	9	2	4.5	2	2	3	1	1	2	2	1	0
2.33	1.85	0.42	1.25946	114.054	4.40476	126	211	35.7	28.2	1.26596	44.95	79	4.87	1	72	21.6263	1	0	1	0	5	1	4.75	2	2	3	1	1	1	2	1	0
3.52	2.16	0.45	1.62963	70.8333	4.8	158	153	44.4	19.2	2.3125	55.2	84	4.87	1	42	24.0569	1	0	0	0	10	3	3.1	1	2	3	1	2	2	2	1	0
2.35	1.28	0.44	1.83594	97.6562	2.90909	126	125	40	24.2	1.65289	46.4	69	4.87	2	61	29.8985	1	1	1	0	10	3	5	2	1	3	1	2	2	2	1	0
3.54	1.22	0.63	2.90164	106.557	1.93651	146	130	41.7	23.2	1.79741	47.8	87	4.86	1	68	26.3465	1	1	0	0	9	2	2	1	2	3	1	1	2	2	1	0
3.8	2.52	0.29	1.50794	80.9524	8.68966	137	204	51	25.3	2.01581	63.6	94	4.86	1	48	25.0593	1	0	0	0	10	3	3.9	1	1	2	1	2	1	2	1	0
2.33	1.65	0.46	1.41212	130.303	3.58696	136	215	42	26.2	1.60305	50.25	47	4.85	2	48	21.83	1	0	0	0	4	1	1.9	1	2	2	1	1	2	2	1	0
5.71	1.92	0.51	2.97396	127.604	3.76471	130	245	33.7	31.6	1.06646	43.3	199	4.85	1	66	22.4913	1	1	0	0	5	1	2.5	1	2	1	1	1	2	2	1	0
3.68	1.39	0.32	2.64748	196.403	4.34375	129	273	42.1	34.7	1.21326	49.05	41	4.85	2	52	20.83	1	0	0	0	10	3	5.4	2	2	2	3	2	2	2	4	0
2.99	4.12	0.5	0.725728	74.0291	8.24	162	305	45.3	26.7	1.69663	65.9	78	4.84	1	38	23.5078	1	0	0	0	4	1	2.7	1	2	2	1	1	1	2	1	0
2.58	1.31	0.32	1.96947	161.069	4.09375	127	211	37.5	32.4	1.15741	44.05	65	4.84	2	52	20.83	1	0	0	0	6	1	3.8	1	2	2	1	1	2	2	1	0
4.04	2.7	0.65	1.4963	67.037	4.15385	143	181	43.7	30.9	1.41424	57.2	48	4.84	2	45	19.6283	1	1	0	0	7	2	4.5	2	2	1	1	2	1	2	1	0
4.11	1.18	0.62	3.48305	153.39	1.90323	168	181	41.1	26.8	1.53358	47	133	4.84	1	47	26.5731	2	1	0	1	6	1	3.5	1	2	2	2	1	2	2	2	0
2.65	1.82	0.37	1.45604	121.978	4.91892	120	222	38.7	28.1	1.37722	47.8	65	4.83	2	65	26.986	1	1	0	0	8	2	5.6	2	2	1	1	2	2	1	1	0
3.84	2.36	0.72	1.62712	75	3.27778	149	177	39	34.5	1.13043	50.8	53	4.82	1	59	25.0593	1	0	0	0	7	2	3.5	1	1	2	1	1	1	1	1	0
3.72	1.35	0.37	2.75556	149.63	3.64865	153	202	40.8	23.8	1.71429	47.55	71	4.82	1	59	23.3377	1	0	0	0	7	2	1.2	1	2	2	2	1	2	2	1	0
4.27	2.89	0.55	1.47751	75.4325	5.25455	153	218	39.6	28.4	1.39437	54.05	74	4.81	1	37	27.6095	1	0	0	0	4	1	1.7	1	2	2	1	1	1	2	1	0
2.36	1.52	0.44	1.55263	146.711	3.45455	138	223	38	30.4	1.25	45.6	84	4.81	1	61	24.9135	1	0	0	0	7	2	5.5	2	2	1	1	1	1	2	1	0
3.45	1.4	0.34	2.46429	115	4.11765	151	161	43.3	21.7	1.99539	50.3	70	4.81	2	72	19.7239	1	1	0	0	7	2	3.09	1	2	1	1	1	2	2	1	1
2.7	1.83	0.38	1.47541	119.672	4.81579	166	219	45.7	24	1.90417	54.85	81	4.8	1	54	26.5731	1	1	0	0	6	1	2.9	1	2	2	1	1	1	2	1	0
2.76	2.02	0.37	1.36634	90.099	5.45946	151	182	45.8	28.3	1.61837	55.9	91	4.79	1	50	29.3658	1	0	0	0	6	1	3.6	1	2	2	1	1	1	2	1	0
2.93	0.97	0.5	3.02062	208.247	1.94	113	202	41.3	29.9	1.38127	46.15	100	4.79	1	53	21.0077	1	0	1	0	8	2	6.5	2	2	2	1	2	1	2	1	0
3.33	2.74	0.57	1.21533	81.7518	4.80702	153	224	39.2	24.2	1.61983	52.9	91	4.79	1	41	24.794	1	0	0	0	9	2	5.6	2	1	2	1	2	2	2	2	1
8.67	4.06	0.78	2.13547	69.4581	5.20513	132	282	41.9	28.8	1.45486	62.2	46	4.78	2	37	29.3848	1	0	0	0	4	1	1.6	1	2	1	1	1	2	2	1	0
2.59	1.58	0.42	1.63924	146.835	3.7619	153	232	43.3	28	1.54643	51.2	90	4.78	1	47	24.0238	1	0	1	0	7	2	3.7	1	2	2	1	1	2	2	1	0
2.89	1.17	0.36	2.47009	205.128	3.25	160	240	44.9	26.8	1.67537	50.75	77	4.78	1	40	30.4367	1	1	0	0	7	2	4.4	2	2	1	1	1	1	2	1	0
4.71	2.23	0.62	2.11211	87.4439	3.59677	152	195	45.5	24.6	1.84959	56.65	82	4.78	1	35	27.1731	1	0	0	0	9	2	4.3	2	2	1	1	2	1	2	1	0
2.49	2.1	0.38	1.18571	83.3333	5.52632	134	175	39.2	21.6	1.81481	49.7	65	4.78	1	52	25.9516	1	0	0	0	9	2	5.4	2	1	1	1	1	1	2	1	0
2.97	1.82	0.47	1.63187	75.8242	3.87234	127	138	40.7	24.3	1.6749	49.8	64	4.78	2	79	22.0317	1	1	0	0	8	2	5.9	2	2	1	1	1	1	2	2	0
2.36	1.59	0.17	1.48428	153.459	9.35294	124	244	40.4	29.7	1.36027	48.35	44	4.78	2	65	25.5296	1	1	0	0	5	1	3	1	2	1	3	1	1	2	3	0
2.96	2.22	0.39	1.33333	106.306	5.69231	107	236	42.2	25.9	1.62934	53.3	43	4.77	2	39	20.8209	1	0	0	0	5	1	2.5	1	2	1	1	1	2	2	1	0
5.42	2.8	0.62	1.93571	83.9286	4.51613	150	235	42.9	30.4	1.41118	56.9	64	4.77	1	39	29.0548	1	0	0	0	6	1	2.7	1	2	3	1	1	1	2	1	0
2.67	1.81	0.48	1.47514	113.812	3.77083	148	206	42	27.1	1.54982	51.05	65	4.77	1	50	25.9516	1	1	0	0	8	2	3.2	1	2	1	3	1	2	2	4	0
12.29	0.69	0.17	17.8116	284.058	4.05882	113	196	48.3	39.2	1.23214	51.75	53	4.76	2	54	20.6667	1	0	0	0	6	1	3.3	1	2	1	1	1	1	2	1	0
4.05	1.24	0.44	3.26613	144.355	2.81818	158	179	39	26.9	1.44981	45.2	64	4.76	1	58	22.4913	1	0	0	0	10	3	4.5	2	2	2	2	2	1	2	1	0
4.32	4.23	0.64	1.02128	66.1939	6.60938	151	280	42.6	26	1.63846	63.75	67	4.76	1	53	27.6817	1	1	0	0	9	2	4.8	2	2	1	3	2	2	2	3	0
3.31	1.2	0.48	2.75833	161.667	2.5	139	194	42	24	1.75	48	48	4.75	1	53	21.6263	1	0	1	0	4	1	2.2	1	2	2	1	1	2	2	1	0
1.94	2.29	0.38	0.847162	57.2052	6.02632	143	131	42.1	33.9	1.24189	53.55	66	4.75	2	55	25.3906	1	0	0	0	5	1	3.6	1	2	2	1	1	2	2	1	0
9.69	0.89	1.2	10.8876	222.472	0.741667	153	198	39.6	33.8	1.1716	44.05	78	4.75	1	52	24.0741	1	0	0	0	10	3	6.7	2	1	1	1	1	1	2	2	0
3.8	2.16	0.41	1.75926	120.833	5.26829	113	261	44.1	31.6	1.39557	54.9	60	4.75	2	62	18.6667	1	0	0	0	9	2	7	2	2	3	2	2	1	2	1	0
3.65	1.69	0.43	2.15976	194.675	3.93023	136	329	42	24.4	1.72131	50.45	71	4.75	1	51	23.6614	2	1	0	0	4	1	1	1	2	2	2	1	2	2	2	0
2.43	2.03	0.46	1.19704	151.724	4.41304	134	308	44.1	30.2	1.46026	54.25	70	4.74	2	46	21.3333	1	0	0	0	8	2	3.9	1	1	1	1	1	1	2	1	0
2.08	1.7	0.3	1.22353	121.176	5.66667	127	206	40.7	25.7	1.58366	49.2	72	4.74	1	51	25.4694	1	0	0	0	8	2	4.2	2	2	3	1	1	2	2	1	0
2.13	1.81	0.41	1.1768	99.4475	4.41463	130	180	39.7	26.6	1.49248	48.75	78	4.74	2	63	23.2335	2	0	0	1	10	3	5.9	2	2	2	1	2	1	2	1	0
3.26	1.22	0.34	2.67213	165.574	3.58824	126	202	44.2	27.8	1.58993	50.3	97	4.74	2	21	27.6601	1	0	0	0	9	2	5.8	2	1	2	2	2	2	2	1	0
2.78	1.69	0.35	1.64497	168.047	4.82857	136	284	38.9	32.9	1.18237	47.35	43	4.73	2	47	22.6003	1	0	0	0	8	2	4.4	2	2	1	1	2	2	2	1	0
5.74	2.64	0.5	2.17424	65.9091	5.28	155	174	39.1	28.5	1.37193	52.3	81	4.73	1	64	28.3937	1	1	0	0	8	2	6.1	2	2	2	1	1	2	2	1	0
2.24	1.78	0.28	1.25843	116.292	6.35714	115	207	35.9	28.2	1.27305	44.8	70	4.72	2	72	24.0346	1	0	0	0	9	2	6.4	2	2	3	1	2	1	2	1	0
1.88	1.24	0.32	1.51613	111.29	3.875	111	138	43.8	23.4	1.87179	50	57	4.72	2	50	22.2656	1	1	0	0	10	3	4.3	2	2	3	1	2	2	2	1	0
2.62	1.56	0.93	1.67949	194.872	1.67742	90	304	39.5	31.9	1.23824	47.3	325	4.72	1	56	17.7154	1	0	0	0	10	3	1.8	1	2	3	3	2	1	2	2	1
3.13	2.44	0.63	1.28279	97.9508	3.87302	144	239	41.8	26	1.60769	54	68	4.71	1	56	26.5625	1	0	0	0	6	1	1.6	1	2	1	1	1	2	2	1	0
2.44	1.58	0.34	1.5443	137.975	4.64706	141	218	43.8	26.6	1.64662	51.7	73	4.71	1	50	23.03	1	0	0	0	10	3	3.3	1	2	2	1	2	1	2	2	0
2.93	1.99	0.32	1.47236	70.3518	6.21875	146	140	50.3	21.6	2.3287	60.25	67	4.71	1	41	23.6614	1	0	0	0	7	2	4.8	2	2	1	3	1	1	2	3	0
8.74	1.81	0.96	4.82873	148.066	1.88542	124	268	36.2	30.5	1.18689	45.25	56	4.71	2	58	22.6003	1	0	0	0	4	1	2	1	2	1	3	1	2	2	4	0
4.07	3.22	0.63	1.26398	59.0062	5.11111	145	190	44.3	31.5	1.40635	60.4	116	4.71	1	53	29.3575	1	1	0	0	9	2	6.2	2	2	1	1	1	2	2	1	1
4.7	1.62	0.64	2.90123	104.938	2.53125	145	170	40.1	35.5	1.12958	48.2	124	4.71	1	62	29.4118	1	0	0	0	8	2	4.5	2	2	3	2	2	2	1	1	1
3.91	1.81	0.46	2.16022	134.254	3.93478	113	243	38.7	23.4	1.65385	47.75	46	4.7	2	53	20.1951	1	0	0	0	8	2	4.57	2	2	1	1	2	1	2	1	0
3.49	1.77	0.48	1.97175	87.0056	3.6875	161	154	39	31.1	1.25402	47.85	73	4.7	1	37	22.231	1	0	0	0	10	3	4.9	2	2	3	1	2	1	2	1	0
1.88	2.11	0.48	0.890995	99.0521	4.39583	126	209	42.1	26.9	1.56506	52.65	65	4.69	1	52	25.3934	1	0	0	0	4	1	2.4	1	2	2	1	1	2	2	1	0
5.71	1.81	0.69	3.1547	98.3425	2.62319	152	178	44.9	35.4	1.26836	53.95	62	4.69	1	49	27.2817	1	0	1	0	7	2	2.7	1	2	2	1	2	1	2	1	0
8.42	2.41	0.88	3.49378	187.967	2.73864	146	453	40.5	38.7	1.04651	52.55	90	4.69	1	44	21.6128	1	1	0	0	8	2	5.9	2	2	1	1	1	1	2	1	0
1.52	2.05	0.34	0.741463	142.927	6.02941	120	293	38	27.5	1.38182	48.25	46	4.68	2	42	23.8751	1	0	0	0	7	2	2	1	2	3	2	1	1	2	1	0
3.29	1.96	0.62	1.67857	144.898	3.16129	164	284	45.8	24.3	1.88477	55.6	104	4.67	1	39	23.3067	1	0	0	0	6	1	3.1	1	2	3	1	1	2	2	1	0
3.92	1.54	0.47	2.54545	118.182	3.2766	129	182	43.9	24.5	1.79184	51.6	75	4.67	1	66	24.9135	1	0	0	0	7	2	1.9	1	2	1	1	1	2	2	1	0
2.84	1.47	0.33	1.93197	190.476	4.45455	95	280	38.5	23.2	1.65948	45.85	70	4.66	1	55	23.8751	1	0	0	0	4	1	2.5	1	2	1	1	1	2	2	1	0
4.38	2.57	0.58	1.70428	72.3735	4.43103	148	186	40.7	25.9	1.57143	53.55	90	4.66	1	57	24.2215	1	1	0	0	4	1	3	1	2	3	1	1	1	2	1	0
2.03	1.18	0.32	1.72034	159.322	3.6875	143	188	39.8	23.8	1.67227	45.7	110	4.66	1	55	24.9135	2	0	0	0	9	2	5.5	2	2	2	1	1	1	2	1	0
1.3	2.68	0.52	0.485075	77.2388	5.15385	125	207	41.1	29.7	1.38384	54.5	58	4.65	2	26	16.2331	1	0	0	0	6	1	2.5	1	2	2	1	1	1	2	1	0
4.2	2.24	0.52	1.875	141.964	4.30769	145	318	46.7	31.6	1.47785	57.9	86	4.64	1	33	26.5285	1	0	0	0	8	2	4.4	2	2	2	1	1	1	1	1	0
3.57	1.42	0.64	2.51408	89.4366	2.21875	153	127	42.4	32.9	1.28875	49.5	84	4.64	1	57	26.9896	2	1	0	1	9	2	6.7	2	1	2	1	2	2	1	1	0
4	2.14	0.71	1.86916	90.1869	3.01408	144	193	45.2	21.6	2.09259	55.9	96	4.63	1	46	23.03	1	0	0	0	7	2	3	1	1	2	1	1	2	2	1	0
2.38	2.1	0.46	1.13333	120.952	4.56522	137	254	38.4	21.7	1.76959	48.9	76	4.63	1	51	22.7244	1	0	0	0	5	1	5.9	2	2	1	1	1	2	2	2	0
5.92	2.71	0.59	2.1845	128.044	4.59322	160	347	47.1	33.5	1.40597	60.65	85	4.63	1	40	26.7299	1	0	0	0	5	1	5.8	2	2	1	2	1	1	2	1	0
2.82	1.54	0.31	1.83117	139.61	4.96774	127	215	38	27.3	1.39194	45.7	48	4.63	2	28	18.7109	1	0	0	0	9	2	4.2	2	2	2	3	2	1	2	2	0
2.89	1.83	0.36	1.57923	106.011	5.08333	122	194	37.7	31	1.21613	46.85	66	4.62	2	37	22.2656	1	0	0	0	6	1	2.1	1	2	2	1	1	2	2	1	0
3.1	2.89	0.55	1.07266	120.069	5.25455	137	347	43.1	25.1	1.71713	57.55	86	4.62	1	31	22.1594	1	0	0	0	7	2	3.2	1	2	1	1	1	1	2	1	0
2.25	1.64	0.45	1.37195	176.829	3.64444	153	290	39.9	27.9	1.43011	48.1	86	4.62	1	54	24.2123	1	0	0	0	7	2	4	1	2	2	1	1	2	2	1	0
3.3	1.52	0.28	2.17105	116.447	5.42857	128	177	42.2	28.4	1.48592	49.8	68	4.62	2	51	32.6059	1	0	0	0	7	2	5.1	2	2	2	1	1	1	2	1	0
3.58	1.78	0.59	2.01124	166.854	3.01695	150	297	45.7	29.3	1.55973	54.6	85	4.62	1	37	23.6735	1	0	0	0	11	3	5	2	2	1	3	2	1	2	4	0
5.49	1.24	1.29	4.42742	146.774	0.96124	75	182	35.8	23.7	1.51055	42	737	4.61	1	55	23.5294	1	0	0	0	9	2	2	1	2	2	1	2	1	2	1	0
4.74	1.68	0.53	2.82143	140.476	3.16981	113	236	35.5	31.3	1.13419	43.9	74	4.61	2	78	20.8117	2	1	0	0	4	1	3.5	1	2	2	3	2	1	2	2	0
4.91	1.69	0.79	2.90533	147.337	2.13924	160	249	41.8	26.8	1.5597	50.25	117	4.61	1	41	23.6713	1	0	0	0	10	3	3.7	1	2	3	3	2	2	2	3	1
3.57	2.5	0.64	1.428	95.6	3.90625	126	239	43.5	28.1	1.54804	56	69	4.6	2	49	20.4294	1	0	0	0	6	1	3	1	2	1	1	1	2	2	1	0
2.8	1.68	0.62	1.66667	117.857	2.70968	149	198	37.9	31.2	1.21474	46.3	70	4.6	1	62	21.9713	1	0	0	0	6	1	3.1	1	2	1	1	1	1	2	1	0
3.05	1.89	0.48	1.61376	129.101	3.9375	131	244	39.6	32	1.2375	49.05	62	4.6	2	58	28.3531	1	0	0	0	7	2	4.4	2	2	1	1	1	2	2	1	0
4.23	2.33	0.72	1.81545	92.2747	3.23611	126	215	34.7	27.8	1.2482	46.35	72	4.6	2	61	25.2174	2	0	0	0	7	2	6.1	2	2	3	1	2	1	2	2	0
2.91	1.66	0.45	1.75301	110.241	3.68889	115	183	40.9	30.2	1.3543	49.2	77	4.59	2	53	24.2187	1	1	0	0	5	1	2.1	1	2	1	1	1	2	2	1	0
2.56	1.87	0.52	1.36898	122.46	3.59615	129	229	39	24.2	1.61157	48.35	74	4.59	1	60	22.8624	1	0	0	0	7	2	6.2	2	2	2	1	1	2	2	1	0
1.77	1.66	0.3	1.06627	116.265	5.53333	117	193	43.7	21.6	2.02315	52	57	4.59	2	57	24.0346	1	0	0	0	9	2	3.2	1	2	1	1	1	2	2	1	0
2.19	1.52	0.66	1.44079	124.342	2.30303	155	189	43	28.3	1.51943	50.6	70	4.59	1	53	26.0262	1	0	0	0	9	2	6.2	2	1	2	1	2	2	1	1	0
2.99	1.77	0.47	1.68927	91.5254	3.76596	135	162	40.1	25.3	1.58498	48.95	129	4.59	1	64	28.3447	1	1	0	0	8	2	3.8	1	2	1	2	1	2	2	1	0
3.8	1.49	0.58	2.55034	171.812	2.56897	137	256	45	21.6	2.08333	52.45	62	4.59	1	37	26.8519	1	0	0	0	9	2	6.3	2	1	1	2	2	1	2	4	0
3.74	1.82	0.72	2.05495	154.945	2.52778	96	282	34.2	40	0.855	43.3	98	4.59	2	73	24.8358	2	0	0	0	11	3	7	2	2	3	3	2	2	2	4	1
3.03	1.63	0.28	1.8589	129.448	5.82143	128	211	41.1	29.7	1.38384	49.25	57	4.58	2	51	31.6443	1	0	0	0	4	1	3.2	1	2	2	1	1	1	2	1	0
4.64	1.95	0.51	2.37949	77.4359	3.82353	151	151	41.5	23	1.80435	51.25	71	4.58	1	49	27.3797	1	0	0	0	4	1	3.6	1	2	1	1	1	1	2	1	0
1.9	1.31	0.26	1.45038	107.634	5.03846	140	141	39.9	36.4	1.09615	46.45	76	4.58	1	62	24.3911	1	0	0	0	7	2	6.5	2	2	3	1	1	1	1	1	0
5.52	1.52	0.42	3.63158	180.263	3.61905	154	274	46.2	29.5	1.5661	53.8	90	4.58	1	56	25.8264	2	1	1	0	8	2	2.1	1	2	3	1	1	2	2	1	0
2.5	2.54	0.56	0.984252	90.9449	4.53571	153	231	46.5	27.8	1.67266	59.2	93	4.58	1	43	26.079	1	0	0	0	8	2	2.5	1	2	2	1	1	2	2	1	0
5.45	1.69	0.4	3.22485	144.379	4.225	160	244	37.1	22.2	1.67117	45.55	103	4.58	1	56	21.875	1	0	0	0	10	3	4.6	2	1	1	1	2	2	2	1	0
3.12	1.24	0.36	2.51613	183.065	3.44444	161	227	45	31.1	1.44695	51.2	91	4.58	1	47	24.6094	1	0	0	0	8	2	3.2	1	2	2	2	2	1	2	1	0
2.46	1.28	0.51	1.92188	139.062	2.5098	138	178	40.7	30.4	1.33882	47.1	82	4.57	1	56	23.7387	2	1	0	1	9	2	4.5	2	2	3	1	2	1	2	1	0
3.82	1.86	0.44	2.05376	123.118	4.22727	134	229	41.7	27.6	1.51087	51	69	4.56	2	49	26.7094	1	0	0	0	6	1	6.9	2	2	2	1	2	2	1	1	0
3.15	2.86	0.44	1.1014	98.951	6.5	134	283	43.1	34.2	1.26023	57.4	54	4.56	2	59	33.9844	1	1	1	1	8	2	6.5	2	2	3	1	2	2	2	1	0
2.4	1.92	0.48	1.25	111.979	4	154	215	42.4	25.6	1.65625	52	71	4.56	1	37	26.2596	1	0	1	0	10	3	1.8	1	2	3	1	1	1	2	1	0
1.73	1.32	0.32	1.31061	181.818	4.125	145	240	47.7	22.2	2.14865	54.3	89	4.56	1	45	25.9516	1	1	0	0	8	2	4	1	2	2	3	1	2	2	2	0
4.22	2.71	0.77	1.5572	66.7897	3.51948	160	181	40	22.9	1.74672	53.55	69	4.56	1	62	26.3329	1	1	1	0	7	2	5	2	2	2	3	1	1	2	3	0
3.05	2.66	0.48	1.14662	76.6917	5.54167	147	204	42	23.1	1.81818	55.3	95	4.56	1	48	25.7276	2	1	0	0	8	2	4	1	1	2	3	1	2	2	3	0
2.15	1.61	0.41	1.3354	106.832	3.92683	123	172	35.7	25.3	1.41107	43.75	64	4.56	2	52	22.6003	1	0	0	0	9	2	4.3	2	2	1	3	2	2	2	4	0
2.66	1.77	0.51	1.50282	105.085	3.47059	144	186	37.5	24.3	1.54321	46.35	67	4.55	1	67	22.8374	1	0	0	0	5	1	4.3	2	2	2	1	1	2	2	1	0
3.26	1.45	0.51	2.24828	171.724	2.84314	152	249	43.1	24.4	1.76639	50.35	68	4.55	1	48	25.0593	1	0	0	0	6	1	4.9	2	2	3	1	1	1	2	1	0
4.26	1.79	0.47	2.37989	116.76	3.80851	157	209	38.3	26.7	1.43446	47.25	72	4.55	1	56	25.9909	1	0	0	0	7	2	3	1	2	1	1	2	2	2	1	0
3.26	1.54	0.4	2.11688	77.9221	3.85	122	120	39.6	33.9	1.16814	47.3	78	4.55	2	55	22.1367	1	0	0	0	8	2	5.2	2	2	1	1	2	1	2	1	0
8.36	1.21	0.94	6.90909	133.884	1.28723	135	162	45.2	25.5	1.77255	51.25	111	4.55	1	35	24.4898	1	0	0	0	9	2	3.1	1	2	2	1	2	1	2	1	0
6.36	2.21	0.61	2.87783	71.4932	3.62295	140	158	35.9	23.9	1.50209	46.95	91	4.55	1	52	26.1719	1	1	0	0	9	2	4.2	2	1	1	1	1	2	2	1	0
4.63	2.03	0.68	2.28079	110.345	2.98529	157	224	41.7	29.6	1.40878	51.85	93	4.55	1	52	24.2215	1	0	0	0	9	2	5.6	2	2	2	1	1	2	2	4	0
3.58	1.37	0.42	2.61314	91.2409	3.2619	146	125	42.4	25.2	1.68254	49.25	93	4.54	1	60	24.0055	1	1	0	0	4	1	2	1	2	2	1	1	1	2	1	0
2.43	1.87	0.38	1.29947	81.2834	4.92105	125	152	38.7	28.5	1.35789	48.05	47	4.54	2	62	29.7056	1	0	1	1	4	1	2.8	1	2	1	1	1	1	2	1	0
2.62	1.83	0.42	1.43169	120.765	4.35714	124	221	41.7	25.9	1.61004	50.85	60	4.54	2	66	24.1415	1	1	0	0	5	1	3.5	1	2	1	1	1	2	2	1	0
2.75	1.32	0.4	2.08333	94.697	3.3	143	125	44.3	20.1	2.20398	50.9	58	4.54	1	62	21.2585	1	0	1	1	7	2	3.5	1	2	1	1	1	1	2	1	0
3.33	1.5	0.19	2.22	126	7.89474	169	189	39.7	26.1	1.52107	47.2	88	4.54	1	46	25.2493	1	0	0	0	10	3	6.2	2	1	1	1	2	2	2	1	0
5.52	2.44	0.62	2.2623	84.0164	3.93548	111	205	34.6	30.8	1.12338	46.8	50	4.54	2	74	24.539	1	1	1	0	8	2	5.8	2	2	1	3	2	2	2	3	0
3.25	2.19	0.48	1.48402	66.21	4.5625	134	145	38.1	21	1.81429	49.05	80	4.54	1	60	26.5731	1	0	0	0	5	1	2.95	1	2	3	3	1	2	2	4	0
3.65	2.31	0.49	1.58009	85.7143	4.71429	147	198	43.4	25.9	1.67568	54.95	72	4.53	1	53	28.075	1	0	1	0	8	2	6.5	2	2	2	1	1	1	2	1	0
3.89	2.29	0.59	1.69869	109.607	3.88136	134	251	40.4	28.3	1.42756	51.85	74	4.53	1	61	25.6055	2	1	0	0	9	2	5.6	2	1	1	1	2	2	1	1	0
3.41	2.81	0.31	1.21352	80.0712	9.06452	123	225	43.2	24.2	1.78512	57.25	68	4.52	2	47	22.9591	1	0	0	0	7	2	3.4	1	2	1	1	1	1	2	1	0
5.53	1.45	0.49	3.81379	175.172	2.95918	150	254	41.5	32.8	1.26524	48.75	362	4.52	1	52	23.4075	1	1	0	0	9	2	4.4	2	2	2	1	1	2	2	1	0
2.94	2.31	0.28	1.27273	82.684	8.25	123	191	40.6	22.3	1.82063	52.15	57	4.52	2	73	22.2656	2	0	0	0	10	3	2.7	1	1	1	1	1	1	2	1	0
3.1	1.61	0.43	1.92547	142.236	3.74419	162	229	40.8	28.5	1.43158	48.85	102	4.52	1	56	22.7204	1	1	0	0	10	3	1.1	1	1	2	1	1	1	2	4	0
4.32	1.73	0.45	2.49711	94.7977	3.84444	127	164	40.5	30.8	1.31494	49.15	71	4.51	1	69	24.2215	1	1	0	0	4	1	2.2	1	2	1	1	1	1	2	1	0
2.42	3.22	0.35	0.751553	61.8012	9.2	126	199	40.6	33.8	1.20118	56.7	43	4.51	2	64	18.1787	1	0	0	0	9	2	3.8	1	1	2	1	1	2	2	1	0
3.63	2.9	0.78	1.25172	72.7586	3.71795	161	211	40.2	25.7	1.5642	54.7	81	4.51	1	54	25.9516	1	0	0	0	9	2	5.5	2	2	1	1	2	2	2	1	0
4.88	1.27	0.63	3.84252	200	2.01587	117	254	40.1	33.3	1.2042	46.45	53	4.51	2	47	23.2335	1	0	0	0	6	1	2.3	1	2	2	3	1	2	2	4	0
4.13	1.89	0.36	2.18519	124.339	5.25	141	235	45.3	22.5	2.01333	54.75	44	4.5	2	51	21.2306	1	0	0	0	4	1	3.5	1	2	3	1	1	1	2	1	0
3.66	2.32	0.52	1.57759	137.931	4.46154	129	320	41	26.9	1.52416	52.6	50	4.5	2	74	24.4352	1	1	0	0	5	1	3	1	2	1	1	1	1	2	1	0
4.27	0.95	0.31	4.49474	200	3.06452	113	190	40.8	29.4	1.38776	45.55	45	4.5	2	43	23.7332	1	0	0	0	5	1	4.3	2	2	3	1	1	1	2	1	0
2.93	2.57	0.45	1.14008	103.891	5.71111	132	267	40.4	28.7	1.40767	53.25	58	4.5	2	58	22.2656	1	0	0	0	7	2	4.5	2	2	2	1	1	1	2	1	0
4.58	2.04	0.58	2.2451	129.902	3.51724	137	265	41.5	37.5	1.10667	51.7	69	4.5	1	37	23.5294	1	0	0	0	8	2	5	2	2	1	1	2	1	2	1	0
3.03	2.27	0.51	1.3348	107.489	4.45098	142	244	40.1	26.9	1.49071	51.45	90	4.5	1	60	24.8016	1	1	0	0	9	2	3.5	1	2	3	1	1	2	2	1	0
9.68	2.29	1.05	4.22707	103.93	2.18095	153	238	40.2	30.8	1.30519	51.65	83	4.5	1	47	28.257	1	0	0	0	5	1	3	1	2	1	3	1	1	2	4	0
2.1	1.76	0.34	1.19318	103.409	5.17647	128	182	40.9	27	1.51481	49.7	77	4.49	2	54	28.2828	1	1	0	0	4	1	2	1	2	2	1	1	2	2	1	0
2.58	1.78	0.21	1.44944	95.5056	8.47619	121	170	40.2	25.2	1.59524	49.1	54	4.49	2	60	24.9108	1	1	1	0	4	1	3.1	1	2	1	1	1	2	2	1	0
3.73	1.37	0.53	2.72263	145.255	2.58491	134	199	39.6	34.9	1.13467	46.45	69	4.49	1	64	27.1527	1	0	1	0	8	2	3.9	1	2	2	1	1	1	2	1	0
3.15	2.8	0.47	1.125	91.7857	5.95745	139	257	36.4	24	1.51667	50.4	79	4.49	1	56	21.3599	1	0	0	0	5	1	2	1	2	1	1	1	2	2	4	0
4.02	1.86	0.56	2.16129	102.151	3.32143	157	190	45.9	25.4	1.80709	55.2	67	4.49	1	39	30.457	1	0	0	0	6	1	3.3	1	2	3	3	1	1	2	2	0
3.34	1.38	0.51	2.42029	142.029	2.70588	136	196	42.9	25.6	1.67578	49.8	77	4.49	1	50	26.4721	1	1	0	0	7	2	5	2	2	1	3	1	2	2	4	0
2.37	1.64	0.41	1.44512	85.3659	4	113	140	40.1	22.1	1.81448	48.3	86	4.48	1	61	21.7181	1	0	0	0	10	3	3	1	2	3	1	2	2	1	1	0
4.15	1.73	0.36	2.39884	131.214	4.80556	143	227	38.4	26.1	1.47126	47.05	81	4.48	1	55	23.4236	1	0	0	0	7	2	5.1	2	2	2	3	2	2	2	3	0
2.48	2.89	0.41	0.858131	61.9377	7.04878	126	179	39.9	29.5	1.35254	54.35	69	4.47	1	52	25.7657	1	0	0	0	4	1	2.2	1	2	2	1	1	2	2	1	0
1.85	1.77	0.29	1.0452	125.424	6.10345	140	222	38	24.3	1.56379	46.85	84	4.47	1	65	25.2174	1	1	0	0	4	1	3.2	1	2	1	1	1	1	2	1	0
3.33	1.3	0.63	2.56154	218.462	2.06349	160	284	44.9	27.7	1.62094	51.4	77	4.47	1	63	27.0416	1	0	0	0	8	2	4.3	2	2	2	1	2	1	2	1	0
3.14	2.44	0.48	1.28689	74.5902	5.08333	141	182	43.7	34.6	1.26301	55.9	99	4.47	1	53	28.5467	1	1	0	0	9	2	3.6	1	2	2	1	1	2	2	1	0
2.51	1.29	0.36	1.94574	146.512	3.58333	124	189	38.5	26.5	1.45283	44.95	61	4.47	2	70	22.0317	1	0	0	0	9	2	4.5	2	2	1	1	1	1	2	1	0
2.1	2.26	0.35	0.929204	54.4248	6.45714	130	123	38.3	29	1.32069	49.6	99	4.47	1	62	24.977	1	0	0	0	9	2	4.5	2	2	3	1	1	2	2	1	0
3.53	1.51	0.52	2.33775	135.099	2.90385	125	204	38.4	28.6	1.34266	45.95	83	4.47	2	53	22.8624	1	0	0	0	10	3	5.9	2	2	1	1	2	1	2	1	0
6.63	2.52	1.15	2.63095	91.2698	2.1913	145	230	44.6	34.6	1.28902	57.2	85	4.47	1	48	31.6158	1	0	0	0	10	3	6.6	2	2	1	1	2	2	2	1	0
3.06	1.12	0.32	2.73214	113.393	3.5	129	127	38.9	26.5	1.46792	44.5	150	4.46	1	55	25.3934	1	1	0	1	6	1	4	1	2	1	1	1	2	1	1	0
2.93	1.68	0.55	1.74405	101.19	3.05455	112	170	42.8	27.2	1.57353	51.2	95	4.46	2	65	25.3906	1	0	1	0	6	1	4.9	2	2	2	1	2	1	2	1	0
1.7	1.08	0.31	1.57407	212.037	3.48387	126	229	39.2	23.9	1.64017	44.6	53	4.46	2	57	31.25	1	0	1	0	7	2	6.3	2	2	3	1	1	2	2	1	0
9.5	1.69	0.87	5.6213	84.6154	1.94253	118	143	38.2	33.8	1.13018	46.65	139	4.46	1	56	21.8776	1	0	0	0	8	2	3.5	1	2	1	1	1	2	2	1	1
10.17	1.85	1.55	5.4973	224.865	1.19355	90	416	32.1	47.5	0.675789	41.35	126	4.45	1	63	23.5883	2	0	0	0	4	1	1.4	1	2	2	1	1	2	2	1	0
2.45	1.99	0.29	1.23116	156.281	6.86207	137	311	44.1	32.4	1.36111	54.05	59	4.45	2	30	23.3844	1	0	0	0	11	3	5	2	2	3	1	2	2	2	1	0
4.6	2.33	0.43	1.97425	146.352	5.4186	116	341	41	37.2	1.10215	52.65	54	4.45	2	45	25.7117	1	0	0	0	10	3	6.4	2	2	3	3	2	2	2	2	0
1.96	1.77	0.26	1.10734	93.7853	6.80769	122	166	40.8	28.7	1.4216	49.65	55	4.45	2	51	22.1003	1	0	0	0	7	2	1.5	1	2	2	3	1	1	2	3	0
3.43	1.13	0.44	3.0354	119.469	2.56818	152	135	39.1	25.9	1.50965	44.75	88	4.44	1	68	24.3865	1	0	1	0	4	1	2.6	1	2	3	1	1	1	2	1	0
1.59	0.87	0.15	1.82759	139.08	5.8	107	121	36.5	28.3	1.28975	40.85	87	4.44	1	68	24.4418	1	1	0	0	6	1	1.7	1	2	2	1	1	2	2	1	0
2.79	2.67	0.56	1.04494	65.5431	4.76786	151	175	45.4	26.1	1.73946	58.75	78	4.44	1	43	23.03	1	0	0	0	8	2	4.4	2	1	1	1	1	2	2	1	0
5.25	2.64	0.51	1.98864	93.9394	5.17647	138	248	42.1	26.9	1.56506	55.3	49	4.44	1	46	26.5731	1	0	1	0	9	2	2.8	1	2	1	1	1	2	2	1	0
1.86	1.12	0.3	1.66071	225	3.73333	124	252	41.2	25	1.648	46.8	50	4.44	2	60	18.7328	1	0	0	0	10	3	6	2	1	2	1	2	1	2	1	0
4.22	2.5	0.47	1.688	112.4	5.31915	116	281	41.2	28.2	1.46099	53.7	66	4.44	2	30	21.7555	1	0	0	0	8	2	6.1	2	2	1	3	1	2	2	4	0
3.8	1.44	0.27	2.63889	163.194	5.33333	121	235	41.4	37	1.11892	48.6	63	4.44	2	52	24.2424	1	0	0	0	9	2	5.7	2	2	2	3	2	2	2	4	0
3.2	1.3	0.79	2.46154	120.769	1.64557	157	157	47.4	30.7	1.54397	53.9	64	4.43	1	61	23.4375	1	1	1	0	6	1	4.4	2	2	3	1	2	1	2	1	0
2.06	1.76	0.29	1.17045	123.295	6.06897	148	217	48.8	30.8	1.58442	57.6	68	4.43	2	68	22.9591	1	1	0	0	7	2	5.4	2	2	1	1	1	2	2	1	0
4.34	2.71	0.58	1.60148	77.1218	4.67241	131	209	43	28.1	1.53025	56.55	89	4.43	1	50	22.6474	1	0	0	0	8	2	4.4	2	1	2	1	2	2	2	1	0
2.76	2.35	0.51	1.17447	84.6809	4.60784	149	199	42.2	22.2	1.9009	53.95	81	4.43	1	51	25.5102	1	0	0	0	9	2	2.6	1	2	2	1	1	1	2	1	0
3.12	1.07	0.33	2.91589	133.645	3.24242	143	143	38.5	25.3	1.52174	43.85	115	4.42	1	53	23.3234	1	0	0	0	4	1	3.3	1	2	1	1	1	1	1	1	0
2.01	1.66	0.24	1.21084	113.253	6.91667	148	188	45.1	23.8	1.89496	53.4	83	4.42	1	44	24.2215	1	0	0	0	6	1	2.3	1	2	3	1	1	2	2	1	0
2.31	1.67	0.48	1.38323	110.778	3.47917	133	185	36.9	30.3	1.21782	45.25	66	4.42	1	55	25.9909	1	0	0	0	7	2	2.2	1	2	2	1	1	2	2	1	0
3.02	1.93	0.36	1.56477	120.725	5.36111	142	233	41.5	30.5	1.36066	51.15	61	4.42	2	56	28.6501	1	1	0	0	8	2	5.6	2	1	2	1	2	2	2	1	0
4.5	2.31	0.45	1.94805	100.866	5.13333	132	233	42.3	28.5	1.48421	53.85	54	4.42	2	71	23.833	1	1	0	0	9	2	3.7	1	2	3	1	1	1	2	1	0
2.43	0.97	0.44	2.50515	153.608	2.20455	140	149	42.4	26.7	1.58801	47.25	86	4.42	1	63	27.7551	1	0	0	0	9	2	5.7	2	2	2	1	2	2	2	1	0
1.78	2.17	0.29	0.820276	133.641	7.48276	137	290	38	30.3	1.25413	48.85	78	4.42	1	48	23.8087	1	0	0	0	10	3	1.4	1	2	2	1	1	1	1	1	0
8.93	1.9	0.61	4.7	130.526	3.11475	162	248	50.8	30.1	1.68771	60.3	86	4.42	1	45	23.3234	1	0	0	0	10	3	5.4	2	2	3	1	2	1	2	1	0
2.78	1.57	0.58	1.7707	111.465	2.7069	125	175	42.2	25.9	1.62934	50.05	82	4.42	1	59	21.9713	2	0	0	0	8	2	3.48	1	1	2	1	1	2	2	2	0
2.29	1.45	0.31	1.57931	87.5862	4.67742	103	127	42.8	22.6	1.89381	50.05	71	4.42	1	70	22.0386	1	0	0	0	5	1	2.9	1	2	1	3	1	2	2	2	0
3.07	1.79	0.38	1.71508	137.989	4.71053	137	247	43.8	21.9	2	52.75	64	4.42	2	66	22.4323	1	0	0	0	6	1	3.7	1	2	2	3	2	1	2	2	0
7.89	1.17	1.38	6.74359	428.205	0.847826	118	501	39.6	36.7	1.07902	45.45	80	4.42	1	48	27.2509	1	0	0	0	8	2	6.6	2	2	2	2	2	1	1	1	1
3.26	2.62	0.67	1.24427	85.4962	3.91045	137	224	44.4	35.9	1.23677	57.5	64	4.41	1	69	33.2031	2	1	1	0	7	2	3.4	1	2	1	1	1	2	2	1	0
2.59	1.76	0.63	1.47159	173.864	2.79365	127	306	44.5	28.4	1.5669	53.3	86	4.41	1	48	23.8751	1	1	0	0	8	2	3	1	1	1	1	1	1	2	1	0
6.12	1.27	0.53	4.8189	154.331	2.39623	131	196	41.6	30.5	1.36393	47.95	88	4.41	1	66	29.9836	1	1	0	0	8	2	5.8	2	2	1	1	2	2	2	1	0
3.92	3.26	0.61	1.20245	67.7914	5.34426	156	221	44.1	23.1	1.90909	60.4	83	4.41	1	32	26.8745	1	0	0	0	8	2	6.67	2	2	3	1	2	2	2	1	0
4.61	1.65	0.49	2.79394	160	3.36735	114	264	40.6	26.8	1.51493	48.85	62	4.41	2	30	29.1363	1	0	0	0	9	2	2.9	1	2	2	1	1	2	2	1	0
3.49	1.6	0.49	2.18125	111.25	3.26531	131	178	43	24.5	1.7551	51	105	4.41	1	55	23.7387	1	0	0	0	8	2	3.3	1	2	2	1	1	1	2	2	0
3.81	1.68	0.32	2.26786	180.357	5.25	137	303	43.4	34.4	1.26163	51.8	54	4.41	1	45	20.5457	1	0	0	0	7	2	5.7	2	2	2	2	2	1	2	1	0
8.97	2.86	0.9	3.13636	81.1189	3.17778	129	232	39.7	33.7	1.17804	54	98	4.41	2	60	25.1486	1	0	0	0	10	3	4	1	2	3	3	1	2	2	4	1
4.14	2.57	0.78	1.61089	96.4981	3.29487	127	248	44.1	32.4	1.36111	56.95	97	4.4	1	71	28.3604	2	1	0	0	6	1	2.3	1	2	2	1	2	1	2	1	0
2.42	1.9	0.4	1.27368	81.0526	4.75	145	154	44.8	28.7	1.56098	54.3	64	4.4	1	44	24.2424	1	0	0	0	6	1	3.86	1	2	1	1	2	2	2	1	0
2.65	1.44	0.41	1.84028	100	3.5122	126	144	36.7	25.6	1.43359	43.9	56	4.4	2	44	23.8054	1	0	0	0	7	2	2.7	1	2	2	1	1	1	2	1	0
1.68	1.45	0.26	1.15862	78.6207	5.57692	110	114	40.7	24.3	1.6749	47.95	80	4.4	2	57	27.3437	1	0	0	0	8	2	3	1	2	1	1	2	2	2	1	0
2.94	2.17	0.31	1.35484	96.7742	7	134	210	40.9	26.1	1.56705	51.75	64	4.4	2	55	24.2187	1	0	0	0	8	2	5.3	2	2	1	1	2	2	2	1	0
1.28	1.18	0.41	1.08475	102.542	2.87805	129	121	38.9	34.5	1.12754	44.8	108	4.4	1	68	23.0469	1	0	0	0	9	2	6.4	2	2	2	1	2	2	2	1	0
5.18	1.75	0.67	2.96	113.143	2.61194	169	198	40.5	31.6	1.28165	49.25	164	4.4	1	64	22.0386	2	0	0	1	10	3	6.9	2	2	1	1	1	2	2	1	0
4.27	0.79	0.31	5.40506	263.291	2.54839	97	208	35.4	33.6	1.05357	39.35	367	4.4	1	78	19.3772	2	1	1	1	9	2	4.5	2	2	2	1	1	2	2	2	0
4.25	1.7	0.49	2.5	145.294	3.46939	116	247	39.8	36.3	1.09642	48.3	67	4.4	2	72	24.0346	2	1	1	1	9	2	5.1	2	2	3	2	2	2	2	1	0
5.01	1.84	0.4	2.72283	140.761	4.6	157	259	49.6	22.1	2.24434	58.8	69	4.39	1	41	30.3233	1	0	0	0	4	1	2.3	1	2	3	1	1	2	2	1	0
2.01	2.04	0.32	0.985294	78.9216	6.375	144	161	43.1	24.6	1.75203	53.3	66	4.39	1	53	27.1178	1	0	0	0	4	1	3.6	1	2	3	1	1	2	2	1	0
3.01	1.75	0.32	1.72	134.857	5.46875	157	236	48.2	28.8	1.67361	56.95	111	4.39	1	51	24.2215	2	0	0	0	9	2	3.1	1	2	3	1	1	1	2	1	0
4.56	2.73	0.59	1.67033	123.81	4.62712	146	338	40.5	32.4	1.25	54.15	85	4.39	1	41	25.3906	1	0	0	0	9	2	5.1	2	1	2	1	2	1	2	1	0
2.45	1.82	0.37	1.34615	131.319	4.91892	114	239	38.6	25.9	1.49035	47.7	46	4.39	2	53	22.8928	1	0	0	0	10	3	3.3	1	1	1	1	2	1	2	1	0
3.54	1.46	0.55	2.42466	154.11	2.65455	128	225	39.4	28.1	1.40214	46.7	58	4.39	2	81	21.7738	1	1	0	1	7	2	3.6	1	2	2	2	1	1	2	1	0
3.24	1.52	0.46	2.13158	84.2105	3.30435	142	128	35.7	26.7	1.33708	43.3	101	4.39	1	47	26.0617	1	0	0	0	10	3	4.5	2	2	3	3	1	1	2	3	0
5.59	1.42	0.46	3.93662	131.69	3.08696	149	187	40.4	25.1	1.60956	47.5	65	4.39	1	54	26.4915	1	0	1	0	7	2	4.3	2	2	1	3	1	1	2	3	1
2.58	1.01	0.32	2.55446	194.059	3.15625	118	196	44.7	25.7	1.7393	49.75	59	4.38	2	63	25.711	1	1	0	0	5	1	1.9	1	2	2	1	1	2	2	1	0
2.73	0.88	0.25	3.10227	164.773	3.52	143	145	46.3	27.6	1.67754	50.7	64	4.38	1	66	24.2123	1	1	0	0	9	2	3.1	1	2	2	1	1	1	2	1	0
2.68	1.73	0.41	1.54913	100	4.21951	159	173	39	22.9	1.70306	47.65	80	4.38	1	45	25.9909	1	0	0	0	9	2	4.87	2	2	1	1	1	2	2	1	0
2.39	0.93	0.33	2.56989	158.065	2.81818	151	147	41.3	28	1.475	45.95	100	4.38	1	69	29.0688	1	1	0	0	9	2	6	2	2	2	1	2	1	2	1	0
3.09	1.67	0.33	1.8503	77.2455	5.06061	134	129	45.9	24.5	1.87347	54.25	108	4.38	1	43	24.4646	1	0	0	0	7	2	2.6	1	2	2	1	1	2	2	2	0
2.27	1.88	0.37	1.20745	118.617	5.08108	128	223	43	26.8	1.60448	52.4	87	4.37	1	35	28.7317	1	0	0	0	4	1	2.4	1	2	2	1	1	1	1	1	0
2.87	1.55	0.5	1.85161	125.806	3.1	146	195	40.5	23.7	1.70886	48.25	61	4.37	1	58	20.7612	1	0	0	0	5	1	4.2	2	2	2	1	2	2	2	1	0
3.34	2.9	0.29	1.15172	68.6207	10	138	199	44.3	31	1.42903	58.8	51	4.37	2	58	24.974	2	1	0	0	7	2	3.3	1	2	3	1	1	2	2	1	0
2.25	1.96	0.5	1.14796	100	3.92	127	196	41.8	24.7	1.69231	51.6	72	4.37	2	38	20.9573	1	0	0	0	7	2	3.6	1	2	3	1	1	1	2	1	0
3.61	1.01	0.57	3.57426	222.772	1.77193	154	225	38.3	19.6	1.95408	43.35	99	4.37	1	44	24.8591	1	0	0	0	7	2	6.7	2	2	3	1	2	1	2	1	0
3.89	3.39	0.58	1.14749	81.1209	5.84483	139	275	40.5	25.7	1.57588	57.45	75	4.37	1	49	28.3447	1	0	0	0	8	2	4.5	2	2	3	1	1	1	2	1	0
1.92	1.57	0.4	1.22293	150.955	3.925	147	237	43.7	28.7	1.52265	51.55	99	4.37	1	52	28.7317	1	1	0	0	9	2	2.7	1	2	3	1	1	1	2	1	0
3.54	1.68	0.53	2.10714	143.452	3.16981	135	241	42.4	31.7	1.33754	50.8	56	4.37	1	56	30.4705	1	1	1	0	8	2	6.1	2	2	2	1	1	2	2	2	0
2.42	1.51	0.41	1.60265	168.874	3.68293	146	255	41.9	25.5	1.64314	49.45	68	4.37	1	46	25.3086	1	1	0	0	7	2	1.6	1	2	1	1	1	2	2	1	1
3.16	1.96	0.5	1.61224	93.3673	3.92	147	183	43	25.3	1.6996	52.8	100	4.36	1	68	24.623	1	1	0	0	7	2	6.6	2	2	1	1	2	1	2	1	0
4.82	1.95	0.47	2.47179	110.256	4.14894	141	215	39.2	26.7	1.46816	48.95	75	4.36	1	60	26.5338	1	1	0	0	8	2	4	1	1	2	1	1	1	2	1	0
3.06	1.04	0.81	2.94231	120.192	1.28395	131	125	38.6	28	1.37857	43.8	128	4.36	1	81	23.03	2	1	0	0	8	2	6.9	2	2	1	1	2	1	2	1	0
2.9	1.67	0.43	1.73653	98.8024	3.88372	156	165	41.8	20.9	2	50.15	70	4.36	1	49	30.2978	1	0	0	0	5	1	2.1	1	2	2	2	1	1	1	1	0
1.7	1.43	0.12	1.18881	125.175	11.9167	101	179	41.4	30.9	1.33981	48.55	69	4.36	2	57	18.5078	1	0	0	0	7	2	4.5	2	2	2	2	2	1	2	1	0
2.11	1.7	0.38	1.24118	122.353	4.47368	143	208	40.9	26.8	1.52612	49.4	72	4.35	1	59	25.7117	1	0	0	0	4	1	3	1	2	1	1	1	2	2	1	0
2.76	2.35	0.39	1.17447	84.6809	6.02564	146	199	38.9	23.2	1.67672	50.65	104	4.35	1	49	27.1178	1	0	1	0	6	1	3.1	1	2	1	1	1	2	2	1	0
3.42	0.74	0.37	4.62162	429.73	2	151	318	39.4	30.9	1.27508	43.1	89	4.35	1	56	39.1003	2	1	0	0	7	2	3.5	1	2	2	1	1	1	2	1	0
3.26	1.49	0.29	2.18792	172.483	5.13793	142	257	42.2	25.4	1.66142	49.65	83	4.35	1	59	26.2336	1	0	0	0	8	2	3.5	1	1	2	1	1	1	1	1	0
3.98	2.68	0.46	1.48507	100	5.82609	144	268	41.9	25.4	1.64961	55.3	65	4.35	1	56	26.2304	2	0	0	0	9	2	4.1	2	2	1	1	2	1	2	1	0
5.38	2.18	0.72	2.46789	84.4037	3.02778	136	184	40.7	25.6	1.58984	51.6	79	4.35	1	58	26.9896	1	1	1	0	7	2	5.2	2	2	3	1	1	1	2	2	0
3.37	2.06	0.4	1.63592	95.6311	5.15	165	197	44.4	30.8	1.44156	54.7	76	4.35	1	43	21.7993	1	0	0	0	5	1	2.2	1	2	1	3	1	1	2	4	0
3.01	1.86	0.45	1.61828	149.462	4.13333	138	278	45.5	25.3	1.79842	54.8	80	4.35	1	58	23.03	1	0	1	0	10	3	4.4	2	2	1	1	1	1	2	1	1
3.74	1.93	0.46	1.93782	110.881	4.19565	140	214	46.3	33.9	1.36578	55.95	103	4.35	1	36	23.6713	1	0	0	0	9	2	4.5	2	1	2	2	2	2	2	1	1
7.69	1.53	0.97	5.02614	180.392	1.57732	151	276	40.5	27.6	1.46739	48.15	86	4.34	1	58	25.1559	1	0	0	0	4	1	3.5	1	2	1	1	1	1	2	1	0
5.18	2.25	0.63	2.30222	80.8889	3.57143	147	182	45.9	24.3	1.88889	57.15	72	4.34	1	34	25.0135	1	0	0	0	6	1	1.4	1	2	3	1	1	2	2	1	0
1.99	1.68	0.37	1.18452	127.976	4.54054	110	215	38.2	27.7	1.37906	46.6	52	4.34	2	57	20.5078	1	0	0	0	6	1	2.3	1	2	2	1	1	2	2	1	0
3.13	2.9	0.45	1.07931	81.3793	6.44444	126	236	42.5	27.4	1.55109	57	76	4.33	2	60	27.1203	1	1	1	0	4	1	2.5	1	2	1	1	1	1	2	1	0
6.04	2.73	0.62	2.21245	119.048	4.40323	152	325	45.1	27.6	1.63406	58.75	79	4.33	1	34	27.7743	1	0	0	0	4	1	2.9	1	2	3	1	1	2	2	1	0
4.17	1.67	0.33	2.49701	164.671	5.06061	144	275	43	26.5	1.62264	51.35	102	4.33	1	53	22.5306	1	0	0	0	7	2	5.8	2	2	2	1	2	2	2	1	0
4.82	2.53	0.66	1.90514	126.087	3.83333	139	319	43.8	32.4	1.35185	56.45	93	4.33	2	77	24.7768	1	1	1	1	7	2	5.4	2	2	3	3	1	2	2	2	0
3.53	2.61	0.39	1.35249	59.7701	6.69231	164	156	41.6	26.4	1.57576	54.65	81	4.33	1	43	32.2421	1	1	0	0	7	2	3	1	2	1	3	1	1	2	3	0
2.93	1.98	0.32	1.4798	120.707	6.1875	145	239	41	29.2	1.40411	50.9	98	4.33	2	50	25.1808	1	0	0	0	7	2	5	2	2	3	3	1	1	2	3	0
3.29	1.49	0.47	2.20805	197.315	3.17021	148	294	43.1	24.4	1.76639	50.55	61	4.33	1	52	26.7578	1	1	0	0	9	2	4.3	2	2	2	3	2	2	2	3	0
2.51	1.55	0.25	1.61935	134.839	6.2	137	209	35.8	28.3	1.26502	43.55	70	4.32	2	48	21.7555	1	0	0	0	8	2	2.3	1	2	2	1	1	2	2	1	0
4.34	2.2	0.56	1.97273	82.7273	3.92857	142	182	39.7	24.9	1.59438	50.7	77	4.32	1	55	29.4118	1	0	0	0	8	2	5.7	2	2	1	1	1	1	2	1	0
3.28	1.58	0.4	2.07595	122.152	3.95	136	193	40.6	28.4	1.42958	48.5	83	4.32	1	52	24.8163	1	1	0	0	9	2	4.3	2	2	3	1	1	1	2	1	0
3.29	1.54	0.33	2.13636	109.091	4.66667	128	168	38.9	29.8	1.30537	46.6	94	4.32	2	55	19.6283	1	0	0	0	9	2	6.4	2	2	1	1	2	1	2	1	0
4.51	1.57	0.53	2.87261	140.127	2.96226	118	220	44.5	26.8	1.66045	52.35	87	4.32	2	65	20.1951	2	1	0	0	9	2	6.8	2	2	2	1	1	2	2	1	0
2.15	2	0.34	1.075	46.5	5.88235	128	93	40.9	26.2	1.56107	50.9	101	4.32	1	53	27.2509	1	0	0	0	10	3	2.8	1	1	2	1	1	2	2	1	0
3.2	1.67	0.79	1.91617	101.796	2.11392	136	170	36.6	30.5	1.2	44.95	121	4.32	1	67	23.2438	1	1	0	0	10	3	4.5	2	1	1	1	2	2	2	1	0
4.05	1.94	0.45	2.08763	81.4433	4.31111	150	158	38.9	27.1	1.43542	48.6	68	4.32	1	50	24.9307	1	0	0	0	7	2	4.7	2	2	1	3	1	2	2	3	0
5.42	4.36	0.53	1.24312	42.8899	8.22642	150	187	43.7	23	1.9	65.5	70	4.31	1	30	28.089	1	0	0	0	4	1	2.3	1	2	1	1	1	1	2	1	0
4.4	0.96	0.51	4.58333	271.875	1.88235	133	261	37.8	27.5	1.37455	42.6	95	4.31	1	79	24.4898	2	1	0	0	5	1	2.4	1	2	3	1	1	1	2	1	0
2.55	1.11	0.29	2.2973	167.568	3.82759	126	186	42.7	22.9	1.86463	48.25	65	4.31	2	46	20.8117	1	0	0	0	7	2	3.4	1	2	1	1	1	2	2	1	0
3.37	1.57	0.36	2.1465	171.975	4.36111	127	270	43.9	34.6	1.26879	51.75	63	4.31	2	75	27.9421	2	0	1	0	7	2	4.7	2	2	2	1	1	1	2	1	0
3.59	1.16	0.59	3.09483	137.069	1.9661	135	159	38.9	24.5	1.58776	44.7	78	4.31	1	50	18.2868	1	0	0	0	11	3	4.3	2	1	1	1	1	2	2	1	0
5.33	1.13	0.71	4.71681	219.469	1.59155	161	248	40.5	25.6	1.58203	46.15	78	4.31	1	62	26.9531	1	0	0	0	10	3	6.9	2	2	1	2	2	2	2	1	1
3.02	1.75	0.53	1.72571	120.571	3.30189	140	211	42.4	26.5	1.6	51.15	65	4.3	1	47	23.939	1	0	0	0	5	1	2.7	1	2	2	1	1	1	2	1	0
4.78	1.59	0.48	3.00629	171.069	3.3125	149	272	46	34.9	1.31805	53.95	63	4.3	1	43	24.2215	1	0	0	0	7	2	5.5	2	2	2	1	2	2	2	1	0
3.5	1.98	0.22	1.76768	128.283	9	150	254	43.9	29.8	1.47315	53.8	84	4.3	1	63	22.2291	1	1	0	0	8	2	2	1	2	1	1	1	2	2	1	0
3.58	1.65	0.45	2.1697	104.242	3.66667	121	172	41.2	28.6	1.44056	49.45	61	4.3	2	66	20.0288	1	1	0	0	8	2	5.043	2	1	2	1	2	1	2	1	0
2.67	1.66	0.53	1.60843	119.277	3.13208	136	198	39.8	29.8	1.33557	48.1	66	4.3	1	68	17.1563	1	1	0	0	9	2	1.7	1	1	2	1	2	1	2	1	0
3.19	1.55	0.41	2.05806	161.935	3.78049	128	251	36.3	29	1.25172	44.05	74	4.3	1	62	26.5839	1	0	0	0	10	3	5.1	2	2	1	1	1	1	2	1	0
3.27	2.26	0.58	1.4469	133.186	3.89655	142	301	45.1	25.8	1.74806	56.4	85	4.3	1	37	24.9135	1	1	0	0	8	2	3.2	1	2	3	3	1	1	2	4	0
2.16	0.79	0.3	2.73418	287.342	2.63333	111	227	40.1	35	1.14571	44.05	77	4.29	1	44	22.6474	1	0	0	0	6	1	1.1	1	2	2	1	1	2	2	1	0
2.98	3.01	0.51	0.990033	86.3787	5.90196	129	260	43.3	27.8	1.55755	58.35	53	4.29	2	56	22.8889	1	0	0	0	6	1	6.4	2	2	3	1	1	1	2	1	0
5.53	2.01	0.73	2.75124	170.647	2.75342	144	343	42	33.8	1.2426	52.05	83	4.29	1	49	26.3465	1	0	1	0	7	2	3.9	1	2	2	1	1	2	2	1	0
4.73	1.92	0.66	2.46354	81.25	2.90909	139	156	39.9	25.5	1.56471	49.5	106	4.29	1	56	23.7228	1	1	0	0	8	2	2.6	1	2	2	1	1	2	2	1	0
7.31	0.38	0.65	19.2368	286.842	0.584615	132	109	39.3	33	1.19091	41.2	134	4.29	1	69	21.0077	2	0	0	0	8	2	3.4	1	2	2	1	1	2	2	1	0
2.73	1.49	0.37	1.83221	163.087	4.02703	125	243	40.9	26.7	1.53184	48.35	52	4.29	2	55	26.9531	1	0	0	0	10	3	3.1	1	1	1	1	2	1	2	1	0
6.2	2.38	0.86	2.60504	78.1513	2.76744	151	186	40.7	30.4	1.33882	52.6	118	4.29	1	56	25.3515	1	1	0	0	4	1	2.7	1	2	1	2	1	2	2	2	0
2.55	2.12	0.29	1.20283	58.0189	7.31034	129	123	37.6	23	1.63478	48.2	61	4.29	2	74	26.7094	2	1	1	0	9	2	4.2	2	2	3	3	1	1	2	2	0
4.96	1.92	0.52	2.58333	110.417	3.69231	126	212	38.9	30.7	1.2671	48.5	77	4.28	2	40	19.5312	1	0	0	0	6	1	1.8	1	2	1	1	1	1	2	1	0
2.63	1.02	0.22	2.57843	154.902	4.63636	122	158	40.1	29.4	1.36395	45.2	98	4.28	1	59	22.4913	1	0	0	0	6	1	3.4	1	2	2	1	2	2	2	1	0
3.7	2.07	0.41	1.78744	88.8889	5.04878	136	184	38.1	28.8	1.32292	48.45	68	4.28	1	45	27.2173	1	0	1	0	8	2	2	1	2	3	1	1	1	1	1	0
4.12	2.39	0.85	1.72385	79.9163	2.81176	141	191	41.1	33.1	1.24169	53.05	102	4.28	1	64	24.4473	2	1	0	1	8	2	6.2	2	2	3	1	2	1	1	1	0
4.35	1.51	0.4	2.88079	121.192	3.775	130	183	49.5	32.4	1.52778	57.05	65	4.28	2	66	27.5802	1	0	0	0	9	2	4.6	2	2	2	1	2	1	2	1	0
4.83	2.16	0.19	2.23611	81.0185	11.3684	122	175	41.9	35.1	1.19373	52.7	75	4.28	2	68	36	1	0	0	0	9	2	5.5	2	2	2	1	2	1	2	1	0
4.83	2.19	0.6	2.20548	94.0639	3.65	138	206	33.3	27.3	1.21978	44.25	56	4.28	2	36	26.7578	1	0	0	0	9	2	3.3	1	2	1	3	2	1	2	2	0
5.59	1.58	0.69	3.53797	179.114	2.28986	158	283	45.9	26.3	1.74525	53.8	87	4.28	1	47	33.305	2	1	0	0	6	1	2.3	1	2	3	1	1	1	2	1	1
4.53	1.98	0.48	2.28788	98.4848	4.125	153	195	41.9	19.5	2.14872	51.8	66	4.28	1	59	22.4913	1	0	0	0	6	1	3.4	1	2	3	1	1	1	2	1	1
5.11	2.47	0.64	2.06883	128.34	3.85938	145	317	39.7	23.3	1.70386	52.05	84	4.28	1	48	24.9135	1	0	0	0	9	2	5.4	2	1	2	1	1	2	2	1	1
4.05	1.6	0.45	2.53125	138.125	3.55556	133	221	39.5	28.5	1.38596	47.5	82	4.27	1	72	21.4533	1	0	0	0	5	1	2.9	1	2	1	1	1	2	2	1	0
2.82	1.75	0.32	1.61143	139.429	5.46875	124	244	37.5	35	1.07143	46.25	57	4.27	2	61	18.6667	1	0	0	0	5	1	3.4	1	2	1	1	2	2	2	1	0
3.3	1.79	0.38	1.84358	152.514	4.71053	90	273	45.6	29.6	1.54054	54.55	44	4.27	2	33	24.2382	1	0	0	0	6	1	1.5	1	2	1	1	1	2	2	1	0
3.51	3.75	0.74	0.936	91.2	5.06757	143	342	43.6	25	1.744	62.35	65	4.27	1	54	28.3447	1	0	0	0	6	1	4	1	2	1	1	1	2	2	1	0
2.43	2.12	0.33	1.14623	126.887	6.42424	122	269	41.3	25.4	1.62598	51.9	56	4.27	2	45	20.0288	1	0	0	0	7	2	2.8	1	2	3	1	1	1	2	1	0
3.17	1.78	0.39	1.7809	147.753	4.5641	138	263	43.6	22.1	1.97285	52.5	60	4.27	1	42	26.1493	1	1	0	0	7	2	3.3	1	2	2	1	1	1	1	1	0
2.77	1.93	0.28	1.43523	80.3109	6.89286	107	155	37.7	24.5	1.53878	47.35	49	4.27	2	68	26.5643	1	1	0	0	7	2	3.9	1	2	1	1	1	1	2	1	0
3.68	3.42	0.49	1.07602	61.9883	6.97959	156	212	40.5	26.3	1.53992	57.6	100	4.27	1	53	25.6896	1	1	0	0	7	2	4.6	2	2	1	1	2	1	2	1	0
2.99	3.33	1.17	0.897898	44.7447	2.84615	171	149	44.8	31.7	1.41325	61.45	77	4.27	1	32	27.3797	1	0	0	0	7	2	5	2	2	2	1	2	1	1	1	0
4.11	0.89	0.44	4.61798	291.011	2.02273	160	259	42.8	26.7	1.603	47.25	75	4.27	1	56	25.5593	1	0	0	0	8	2	6.7	2	2	2	1	1	1	2	1	0
2.67	1.66	0.39	1.60843	106.024	4.25641	118	176	37.9	29.4	1.28912	46.2	51	4.27	2	44	17.9687	1	0	0	0	9	2	1.9	1	2	3	1	1	2	2	1	0
3.15	2.16	0.46	1.45833	112.5	4.69565	138	243	33	29.4	1.12245	43.8	74	4.27	1	66	25.6896	2	1	0	0	6	1	3.2	1	2	2	1	2	2	2	3	0
5.45	1.86	0.6	2.93011	166.667	3.1	120	310	40.6	32.2	1.26087	49.9	54	4.27	2	52	19.5717	1	0	0	0	8	2	5.8	2	1	1	2	2	1	2	1	1
4.51	2.07	0.65	2.17874	136.715	3.18462	148	283	41	29.8	1.37584	51.35	83	4.26	1	46	27.9155	1	0	0	0	7	2	5.8	2	2	2	1	1	1	2	1	0
3.65	1.45	0.48	2.51724	152.414	3.02083	144	221	39.1	28.2	1.38652	46.35	91	4.26	1	75	23.1481	2	1	0	0	8	2	3.5	1	2	2	1	1	2	2	1	0
2.69	1.22	0.44	2.20492	115.574	2.77273	127	141	36.7	33.4	1.0988	42.8	58	4.26	2	51	24.3418	1	0	0	0	8	2	3.8	1	2	1	1	2	1	2	1	0
4.48	1.25	0.42	3.584	202.4	2.97619	141	253	48.8	23.9	2.04184	55.05	71	4.26	1	34	24.9135	1	0	0	0	4	1	2.1	1	2	3	1	1	1	2	4	0
5.78	1.27	0.5	4.55118	267.717	2.54	150	340	45.8	27.3	1.67766	52.15	96	4.26	1	43	27.0842	1	1	0	0	10	3	5.6	2	2	2	3	2	2	2	3	0
3.19	1.91	0.49	1.67016	100.524	3.89796	137	192	39.5	27.1	1.45756	49.05	67	4.25	1	35	22.2753	1	0	0	0	7	2	2.3	1	2	2	1	1	1	2	1	0
3.58	1.65	0.63	2.1697	116.364	2.61905	146	192	40.4	26.2	1.54198	48.65	61	4.25	1	49	21.6128	1	0	0	0	7	2	2.8	1	2	2	1	1	1	2	1	0
3.27	2.27	0.5	1.44053	86.3436	4.54	148	196	45.3	30.1	1.50498	56.65	57	4.25	1	48	28.4091	1	1	0	0	8	2	5.9	2	2	1	1	1	1	2	1	0
3.08	1.68	0.58	1.83333	91.0714	2.89655	158	153	38.5	27.3	1.41026	46.9	70	4.25	1	54	24.4646	1	0	0	0	8	2	6.4	2	1	2	1	1	2	2	1	0
3.49	1.87	0.49	1.86631	89.8396	3.81633	152	168	39.4	27.1	1.45387	48.75	79	4.25	1	53	30.4218	1	0	1	0	9	2	4	1	2	2	1	2	1	2	1	0
2.35	1.63	0.46	1.44172	88.3436	3.54348	142	144	43.3	23.7	1.827	51.45	67	4.25	1	58	23.6614	1	0	0	0	10	3	4.4	2	2	2	1	2	2	2	1	0
3.61	1.74	0.48	2.07471	141.954	3.625	154	247	39.7	30.9	1.28479	48.4	92	4.25	1	60	26.0262	2	1	0	1	5	1	1.8	1	2	1	2	1	1	2	1	0
2.08	1.35	0.39	1.54074	118.519	3.46154	138	160	37.7	24.8	1.52016	44.45	70	4.25	1	49	24.2424	1	0	0	0	4	1	0.8	1	2	2	3	2	1	1	2	0
2.3	2.07	0.51	1.11111	128.019	4.05882	129	265	41.2	21.5	1.91628	51.55	61	4.25	2	27	20.3125	1	0	0	0	7	2	6.5	2	2	2	3	2	1	2	3	0
3.12	1.67	0.43	1.86826	123.353	3.88372	112	206	41.7	22.7	1.837	50.05	66	4.25	2	36	19.1111	1	0	0	0	11	3	6.4	2	2	2	3	2	1	2	3	0
2.78	1.74	0.51	1.5977	63.2184	3.41176	146	110	41.4	26.8	1.54478	50.1	136	4.24	1	60	21.7776	1	1	0	0	6	1	3.3	1	2	1	1	2	1	2	1	0
1.65	1.75	0.3	0.942857	105.714	5.83333	117	185	41.3	24.7	1.67206	50.05	75	4.24	2	54	23.931	1	0	0	0	7	2	3.8	1	1	2	1	1	1	2	1	0
3.99	2.63	0.36	1.51711	98.8593	7.30556	134	260	49.9	30.1	1.65781	63.05	73	4.24	1	37	24.8971	1	0	0	0	9	2	4.3	2	2	1	1	2	1	2	1	0
6.01	2.94	0.56	2.04422	67.0068	5.25	165	197	44.5	26.9	1.65428	59.2	73	4.24	1	24	21.8776	1	0	0	0	8	2	5.9	2	2	2	2	2	2	2	1	0
3.18	1.3	0.39	2.44615	119.231	3.33333	122	155	43.7	37.6	1.16223	50.2	55	4.24	2	61	18.7305	1	1	0	0	5	1	3.1	1	2	2	1	1	1	2	1	1
3.39	1.68	0.38	2.01786	123.81	4.42105	141	208	41.7	23.9	1.74477	50.1	61	4.23	1	38	24.2215	1	0	0	0	5	1	2	1	2	1	1	1	1	2	1	0
2.2	1.95	0.45	1.12821	91.7949	4.33333	126	179	40.1	37.6	1.06649	49.85	51	4.23	2	63	31.6456	2	0	0	0	10	3	5.3	2	2	1	1	1	2	2	1	0
4.7	2.07	0.67	2.27053	123.671	3.08955	141	256	41.1	32.1	1.28037	51.45	75	4.23	2	60	33.2986	1	0	0	0	10	3	6	2	2	2	1	2	1	2	1	0
4.98	2.07	0.48	2.4058	82.1256	4.3125	154	170	44.9	25	1.796	55.25	92	4.23	1	47	22.7204	1	1	0	0	4	1	2.9	1	2	2	2	1	2	2	1	0
3.61	1.76	0.48	2.05114	139.773	3.66667	115	246	37.9	28.1	1.34875	46.7	47	4.23	2	27	20.7031	1	0	0	0	10	3	4.3	2	2	3	3	1	1	2	3	0
3.1	1.88	0.39	1.64894	115.426	4.82051	117	217	39	28.6	1.36364	48.4	73	4.22	2	52	23.1911	1	0	0	0	9	2	4.4	2	2	1	2	1	1	2	2	0
2.36	1.39	0.35	1.69784	100.719	3.97143	126	140	37.3	24.9	1.49799	44.25	75	4.21	2	59	23.7253	1	1	0	0	5	1	3.7	1	2	3	1	1	2	2	1	0
5.48	2.9	0.95	1.88966	71.7241	3.05263	121	208	39.7	29.5	1.34576	54.2	89	4.21	1	68	27.6817	1	1	1	0	9	2	4.1	2	2	1	1	2	2	2	1	0
4.77	1.22	0.47	3.90984	189.344	2.59574	114	231	39.3	27.2	1.44485	45.4	494	4.21	1	50	23.8367	2	1	1	0	6	1	3.1	1	2	1	1	1	1	2	2	0
5.5	1.7	0.72	3.23529	180	2.36111	122	306	46.2	28.1	1.64413	54.7	54	4.21	2	69	24.6548	1	0	0	0	8	2	4.8	2	2	1	2	2	2	2	1	0
5	3.43	0.79	1.45773	87.4636	4.34177	159	300	44	25.7	1.71206	61.15	65	4.21	1	29	27.6817	1	0	0	0	5	1	3.3	1	2	2	3	1	2	2	2	0
2.9	1.49	0.18	1.94631	128.859	8.27778	106	192	41.8	31.5	1.32698	49.25	67	4.2	2	51	26.6193	1	1	0	0	4	1	1.6	1	2	2	1	1	2	2	1	0
2.35	2.03	0.41	1.15764	132.512	4.95122	145	269	39.3	27.5	1.42909	49.45	76	4.2	1	47	19.3792	1	0	0	0	6	1	5.3	2	2	3	1	1	2	2	1	0
1.61	1.42	0.21	1.1338	141.549	6.7619	126	201	40.7	30.6	1.33007	47.8	67	4.2	2	53	28.6501	1	0	0	0	7	2	4.9	2	2	3	1	1	2	2	1	0
2.8	1.7	0.34	1.64706	100.588	5	120	171	39.4	24.4	1.61475	47.9	76	4.2	2	63	20.9566	1	0	0	0	9	2	3.5	1	2	2	1	2	2	2	1	0
4.26	1.81	0.46	2.35359	174.033	3.93478	115	315	41.3	26.9	1.53532	50.35	67	4.2	2	51	23.4375	1	0	0	0	9	2	5	2	1	1	1	1	2	2	1	0
3.18	1.22	0.25	2.60656	195.082	4.88	116	238	42	32	1.3125	48.1	70	4.2	2	49	25.5296	1	1	0	0	10	3	5	2	2	3	1	2	2	2	1	0
2.59	2.5	0.56	1.036	66.8	4.46429	159	167	43.5	31.3	1.38978	56	58	4.2	1	44	29.8606	2	1	1	0	6	1	3.2	1	2	2	2	1	2	2	1	0
3.92	1	0.34	3.92	230	2.94118	137	230	45.3	34.2	1.32456	50.3	89	4.2	1	68	25.3906	1	1	0	0	9	2	3.3	1	2	1	3	2	2	2	4	1
3.74	2.63	0.53	1.42205	68.0608	4.96226	154	179	40	27.8	1.43885	53.15	91	4.19	1	61	26.9274	1	1	0	1	4	1	3.4	1	2	2	1	1	1	2	1	0
2.43	1.04	0.38	2.33654	292.308	2.73684	150	304	40.6	30.2	1.34437	45.8	67	4.19	1	44	24.0741	1	0	0	0	4	1	4	1	2	2	1	2	1	2	1	0
3.95	0.67	0.45	5.89552	326.866	1.48889	152	219	44.5	26.1	1.70498	47.85	90	4.19	1	51	21.7738	1	0	0	0	9	2	2.8	1	2	3	1	1	1	1	1	0
4.45	2.07	0.59	2.14976	92.2705	3.50847	148	191	45.8	38.3	1.19582	56.15	51	4.19	2	33	20.9572	1	0	0	0	10	3	5.3	2	1	2	1	1	1	2	1	0
2.07	1.01	0.36	2.0495	187.129	2.80556	126	189	38.3	30.2	1.26821	43.35	59	4.18	2	71	19.563	1	0	0	0	4	1	1.2	1	2	2	1	1	2	2	1	0
4.22	2.8	1.33	1.50714	107.143	2.10526	158	300	43.6	33.9	1.28614	57.6	116	4.18	1	47	24.0569	1	0	0	0	4	1	1.5	1	2	1	1	1	1	2	1	0
4.27	1.52	0.45	2.80921	211.842	3.37778	144	322	44.8	29.1	1.53952	52.4	95	4.18	1	53	24.1633	1	1	0	0	4	1	2.9	1	2	2	1	1	2	2	1	0
2.52	2.37	0.44	1.06329	92.4051	5.38636	120	219	42.2	24.2	1.7438	54.05	60	4.18	2	58	28.3604	1	1	0	0	9	2	5.5	2	2	3	1	1	1	2	1	0
6.44	1.75	0.62	3.68	90.2857	2.82258	149	158	40.1	23.5	1.70638	48.85	71	4.18	1	71	26.1224	2	1	1	0	10	3	4.4	2	2	1	1	2	2	2	1	0
3.77	0.96	0.39	3.92708	198.958	2.46154	132	191	42.4	24.7	1.7166	47.2	50	4.18	2	56	20.8325	1	1	0	0	8	2	4.3	2	2	3	3	1	1	2	2	0
7.16	1.31	0.56	5.46565	148.855	2.33929	156	195	36.9	30.2	1.22185	43.45	76	4.17	1	62	26.8519	1	0	0	0	6	1	2.9	1	2	2	1	2	2	2	1	0
3.76	1.44	0.38	2.61111	172.222	3.78947	114	248	36	26.3	1.36882	43.2	51	4.17	2	48	20.8117	1	0	0	0	6	1	3.6	1	2	2	1	2	1	2	1	0
4.52	2.82	0.53	1.60284	96.0993	5.32075	157	271	46.8	27.2	1.72059	60.9	103	4.17	1	44	24.623	2	1	1	0	8	2	4.9	2	2	1	1	1	1	2	1	0
3.24	2.04	0.51	1.58824	113.235	4	176	231	42.1	30.3	1.38944	52.3	74	4.17	1	50	22.8571	1	0	0	0	10	3	4.9	2	1	1	1	2	1	2	1	0
6.89	2.29	0.63	3.00873	78.6026	3.63492	146	180	45.3	29.7	1.52525	56.75	81	4.17	1	51	28.2284	1	1	0	0	10	3	6	2	2	3	1	2	2	2	1	0
2.76	1.24	0.46	2.22581	203.226	2.69565	127	252	34.8	33.9	1.02655	41	44	4.17	1	64	25.3515	1	1	1	0	11	3	5.5	2	1	3	1	2	1	2	1	0
2.17	2.03	0.38	1.06897	126.601	5.34211	127	257	45.4	21.5	2.11163	55.55	51	4.17	2	24	19.6283	1	0	0	0	10	3	2	1	2	2	3	1	1	2	2	0
4.57	3.65	0.7	1.25205	59.1781	5.21429	163	216	41	31.2	1.3141	59.25	78	4.16	1	60	27.0538	1	0	0	0	7	2	4.73	2	2	2	1	1	2	2	1	0
2.46	2.59	0.38	0.949807	88.0309	6.81579	143	228	42.1	22	1.91364	55.05	80	4.16	1	27	18.424	1	0	0	0	8	2	1.8	1	2	2	1	1	2	2	1	0
3.09	1.34	0.43	2.30597	117.164	3.11628	128	157	40.1	26.2	1.53053	46.8	73	4.16	1	75	28.4082	1	1	0	0	5	1	3.9	1	2	1	1	1	2	2	4	0
3.94	1.27	0.75	3.10236	139.37	1.69333	122	177	42.4	25.1	1.68924	48.75	60	4.16	2	43	21.3599	1	0	0	0	11	3	5.5	2	1	3	3	2	1	2	3	0
4.25	3.6	0.53	1.18056	61.6667	6.79245	140	222	39.3	20.3	1.93596	57.3	70	4.14	1	50	23.0104	1	0	0	0	4	1	3	1	2	3	1	1	1	2	1	0
2.62	2.19	0.27	1.19635	77.6256	8.11111	139	170	44.2	24.3	1.81893	55.15	81	4.14	1	47	25.8264	1	0	0	0	6	1	6	2	2	1	1	1	2	2	1	0
2.62	1.46	0.39	1.79452	87.6712	3.74359	144	128	38.6	26.4	1.46212	45.9	91	4.14	1	76	22.0581	1	0	0	0	7	2	6	2	2	1	1	1	1	2	1	0
3.95	1.55	0.74	2.54839	148.387	2.09459	141	230	38.2	25.9	1.4749	45.95	66	4.14	1	50	31.4879	1	1	0	0	10	3	4.5	2	2	3	1	1	1	2	1	0
4.02	1.59	0.49	2.5283	121.384	3.2449	134	193	41.2	30.1	1.36877	49.15	132	4.14	1	73	21.9713	2	1	1	0	9	2	6.4	2	2	1	2	2	2	2	1	0
3.2	1.61	0.43	1.98758	155.28	3.74419	87	250	43.6	27.8	1.56835	51.65	59	4.14	2	45	19.5312	1	0	0	0	10	3	4.9	2	2	3	1	2	1	2	2	1
2.4	1.62	0.47	1.48148	123.457	3.44681	144	200	40.2	28	1.43571	48.3	66	4.13	1	65	22.7583	1	0	0	0	4	1	3	1	2	3	1	1	2	2	1	0
1.77	1.44	0.36	1.22917	145.833	4	121	210	38.4	28.9	1.32872	45.6	57	4.13	2	56	30.2978	1	0	0	0	10	3	4.1	2	1	2	1	2	1	2	1	0
4.72	2.47	0.26	1.91093	72.8745	9.5	129	180	50.6	36.8	1.375	62.95	64	4.13	2	35	23.4952	1	0	0	0	8	2	4.6	2	1	2	2	2	2	2	1	0
4.31	2.61	1.08	1.65134	129.502	2.41667	150	338	42.3	28.9	1.46367	55.35	86	4.12	1	49	24.794	1	0	0	0	8	2	3.2	1	2	2	1	2	2	2	1	0
2.79	1.15	0.38	2.42609	178.261	3.02632	131	205	39.5	24.6	1.60569	45.25	87	4.12	1	54	23.3887	1	1	0	0	9	2	2.4	1	2	2	1	1	2	2	1	0
2.61	1.51	0.27	1.72848	133.113	5.59259	130	201	41.2	25.5	1.61569	48.75	55	4.12	2	60	24.6548	2	1	1	0	9	2	2.6	1	1	1	1	2	1	2	1	0
2.55	1.74	0.4	1.46552	94.8276	4.35	131	165	44.5	25.1	1.77291	53.2	59	4.12	2	58	26.1719	1	1	0	0	9	2	5.3	2	2	2	1	2	2	2	1	0
3.38	2.04	0.36	1.65686	80.3922	5.66667	137	164	42.2	28.5	1.4807	52.4	80	4.12	1	42	24.0484	1	0	0	0	9	2	6.4	2	2	1	1	2	1	2	1	0
2.79	1.3	0.35	2.14615	253.077	3.71429	125	329	43.7	22.6	1.93363	50.2	97	4.12	1	56	25.0399	1	0	0	0	10	3	4.2	2	2	1	1	2	2	2	1	0
3.29	2.42	0.47	1.3595	135.124	5.14894	131	327	41.4	28.8	1.4375	53.5	111	4.12	1	47	26.1224	1	0	0	0	9	2	2.9	1	2	2	1	1	1	2	4	0
1.76	1.21	0.32	1.45455	164.463	3.78125	127	199	40.1	25.8	1.55426	46.15	81	4.12	1	54	23.5078	1	0	0	0	9	2	1.5	1	1	2	2	1	2	2	4	0
2.78	1.49	0.34	1.86577	132.886	4.38235	129	198	42.2	23.9	1.76569	49.65	77	4.11	1	55	22.3081	1	0	0	0	5	1	3.6	1	1	1	1	1	2	2	1	0
3.82	1.56	0.35	2.44872	133.974	4.45714	159	209	44.7	30.8	1.4513	52.5	64	4.11	1	56	27.1809	2	0	1	0	7	2	3.5	1	2	3	1	1	1	2	1	0
4.59	1.9	0.6	2.41579	104.211	3.16667	134	198	40.9	28.4	1.44014	50.4	74	4.11	1	41	18.3768	1	0	0	0	8	2	4.1	2	2	3	1	2	2	2	1	0
6.4	3.15	0.84	2.03175	82.8571	3.75	135	261	37	25	1.48	52.75	75	4.11	1	52	26.7755	1	0	1	0	8	2	7	2	2	2	1	2	2	1	1	0
3.25	1.33	0.29	2.44361	210.526	4.58621	125	280	41.2	30	1.37333	47.85	50	4.11	2	49	22.2137	1	0	0	0	9	2	4.8	2	2	3	1	2	2	2	1	0
3.65	1.95	0.56	1.87179	155.385	3.48214	147	303	38.5	26.5	1.45283	48.25	88	4.11	1	53	24.4473	1	0	0	0	6	1	4.58	2	2	1	2	2	1	2	2	0
3.26	3.39	0.5	0.961652	90.8555	6.78	124	308	38.7	31.2	1.24038	55.65	41	4.11	2	43	24.2424	1	0	0	0	10	3	3.8	1	2	3	3	2	1	2	3	0
6.27	0.55	0.67	11.4	321.818	0.820896	116	177	34.3	28.4	1.20775	37.05	96	4.11	1	58	23.4375	1	0	0	0	5	1	2.7	1	2	1	2	2	2	1	1	1
2.07	2.03	0.32	1.0197	152.217	6.34375	115	309	37.1	25.6	1.44922	47.25	42	4.1	2	43	28.6501	1	0	0	0	4	1	2.2	1	2	2	1	1	2	2	1	0
3	1.37	0.33	2.18978	132.117	4.15152	137	181	39	20.7	1.88406	45.85	83	4.1	1	56	21.2245	1	0	0	0	4	1	3.8	1	2	3	1	1	2	2	1	0
4.19	1.63	0.75	2.57055	142.945	2.17333	138	233	40.7	25.8	1.57752	48.85	72	4.1	1	75	28.4082	2	1	1	0	7	2	4.5	2	2	1	1	1	2	2	1	0
2.72	2.06	0.42	1.32039	104.854	4.90476	149	216	41.6	25.8	1.6124	51.9	75	4.1	1	49	18.3391	1	0	0	0	8	2	2	1	2	3	1	1	2	2	1	0
3.11	1.76	0.39	1.76705	102.273	4.51282	145	180	39.8	26	1.53077	48.6	71	4.1	1	48	24.8016	1	0	0	0	9	2	5	2	1	2	1	2	1	2	1	0
3.56	2.15	0.68	1.65581	109.767	3.16176	141	236	36.4	25.6	1.42187	47.15	63	4.1	1	73	27.4348	2	1	1	1	9	2	5.6	2	2	1	1	2	2	1	1	0
3.55	1.15	0.42	3.08696	198.261	2.7381	135	228	42	28	1.5	47.75	76	4.1	1	65	26.5731	1	1	0	0	10	3	5.3	2	1	1	1	2	2	2	1	0
7.47	1.74	0.56	4.2931	116.092	3.10714	144	202	42.5	27	1.57407	51.2	95	4.1	1	44	25.2493	2	0	0	1	7	2	5.2	2	2	1	1	2	1	2	1	1
1.67	1.1	0.21	1.51818	145.455	5.2381	118	160	35.1	25.9	1.35521	40.6	100	4.09	1	57	20.4152	1	0	0	0	10	3	5.3	2	1	1	2	2	1	1	2	0
4.12	1.22	0.6	3.37705	239.344	2.03333	126	292	39.8	26.7	1.49064	45.9	64	4.09	2	64	23.4952	1	1	0	1	10	3	5.7	2	2	3	2	2	2	2	4	0
2.97	1.91	0.46	1.55497	85.3403	4.15217	162	163	42.2	26.4	1.59848	51.75	91	4.08	1	29	19.5682	1	0	0	0	4	1	1	1	2	2	1	1	2	2	1	0
8.89	1.08	0.88	8.23148	134.259	1.22727	118	145	47.5	36	1.31944	52.9	61	4.08	2	45	22.0386	1	0	0	0	4	1	1	1	2	3	1	1	1	2	1	0
3.05	2.19	0.49	1.39269	103.653	4.46939	148	227	44.8	31.2	1.4359	55.75	101	4.08	1	49	30.7394	1	0	0	0	5	1	2	1	2	1	1	1	1	2	1	0
2.96	1.38	0.43	2.14493	157.971	3.2093	114	218	39.4	30.1	1.30897	46.3	89	4.08	2	40	21.2084	1	0	0	0	5	1	4.2	2	2	1	1	1	1	2	1	0
3.2	2.15	0.47	1.48837	80.4651	4.57447	158	173	42.9	23.6	1.8178	53.65	95	4.08	1	51	25.4694	1	0	0	0	6	1	2	1	2	3	1	1	2	2	1	0
7.15	2.36	0.5	3.02966	94.9153	4.72	151	224	41	22.9	1.79039	52.8	77	4.08	1	66	26.8923	1	1	0	0	9	2	3.4	1	2	2	1	2	2	2	1	0
5.37	1.94	0.4	2.76804	127.32	4.85	142	247	43.1	28.3	1.52297	52.8	72	4.08	1	50	24.7409	2	0	0	0	10	3	6.8	2	2	3	2	2	1	2	1	0
5.51	2.72	0.95	2.02574	49.2647	2.86316	154	134	46.4	27.1	1.71218	60	95	4.07	1	27	21.1463	1	0	0	0	6	1	2	1	2	2	1	1	2	2	1	0
1.72	1.47	0.51	1.17007	129.252	2.88235	148	190	39.8	24.7	1.61134	47.15	90	4.07	1	59	26.0276	1	1	0	1	6	1	6.3	2	2	1	1	1	2	2	1	0
4.94	2.28	0.54	2.16667	133.333	4.22222	151	304	47.1	23.7	1.98734	58.5	77	4.07	1	47	27.0641	1	0	0	0	7	2	2.7	1	2	1	1	1	1	2	1	0
3.29	1.57	0.23	2.09554	172.611	6.82609	92	271	36.3	30.1	1.20598	44.15	44	4.07	2	41	21.0198	1	0	0	0	9	2	4.7	2	2	2	1	2	1	1	1	0
6.57	2.06	0.42	3.18932	107.282	4.90476	161	221	39.9	32	1.24687	50.2	87	4.06	1	67	22.9481	2	0	0	1	4	1	1.3	1	2	3	1	1	1	2	1	0
3	2.13	0.53	1.40845	136.15	4.01887	146	290	41.8	25.7	1.62646	52.45	85	4.06	1	44	26.398	1	0	0	0	6	1	2.7	1	2	1	1	1	1	2	1	0
2.91	1.38	0.3	2.1087	95.6522	4.6	141	132	42.8	26.2	1.63359	49.7	54	4.06	1	56	26.2346	1	1	1	0	6	1	2.8	1	2	1	1	1	2	2	1	0
2.15	2.32	0.43	0.926724	91.3793	5.39535	116	212	44.8	31	1.44516	56.4	69	4.06	2	36	21.1927	1	0	0	0	9	2	3.6	1	2	2	1	1	2	2	1	0
2.82	1.04	0.21	2.71154	126.923	4.95238	117	132	39.7	24.2	1.6405	44.9	73	4.06	2	77	27.0552	2	1	0	1	9	2	5.16	2	2	1	1	2	2	2	1	0
2.76	9.87	0.56	0.279635	18.0344	17.625	120	178	37.8	25.2	1.5	87.15	63	4.06	2	58	23.4236	1	0	0	0	4	1	2.5	1	2	3	3	1	1	2	2	0
5.09	2.46	0.88	2.06911	89.0244	2.79545	120	219	35.6	34.6	1.0289	47.9	108	4.06	1	50	21.7993	1	0	0	0	7	2	3.9	1	2	1	1	2	2	1	1	1
9.15	1.63	1.14	5.6135	192.025	1.42982	103	313	36.3	40.1	0.905237	44.45	47	4.05	1	49	20.4152	1	0	0	0	5	1	2.5	1	2	2	1	1	1	1	1	0
2.4	1.77	0.35	1.35593	114.124	5.05714	121	202	42	23.3	1.80258	50.85	64	4.05	2	66	22.9481	1	1	0	0	7	2	2.4	1	2	2	1	1	2	2	1	0
4.16	2.54	0.55	1.6378	135.039	4.61818	148	343	49.4	27.7	1.78339	62.1	88	4.05	1	38	24.9135	1	0	0	0	7	2	3.4	1	2	3	1	1	1	2	1	0
3.12	2.77	0.46	1.12635	70.7581	6.02174	120	196	43.2	30.5	1.41639	57.05	82	4.05	2	67	23.4375	1	0	0	0	8	2	6	2	2	1	1	2	2	2	1	0
2.91	2.24	0.33	1.29911	118.75	6.78788	118	266	37.2	28.3	1.31449	48.4	69	4.05	2	49	22.0317	1	0	0	0	9	2	4.1	2	1	2	1	2	2	2	1	0
2.24	1.81	0.3	1.23757	40.884	6.03333	119	74	42.4	31.8	1.33333	51.45	55	4.05	2	66	22.8928	2	1	1	0	8	2	7	2	2	3	2	2	1	2	1	1
2.1	1.55	0.31	1.35484	147.742	5	126	229	37.8	22.6	1.67257	45.55	57	4.04	2	64	20.7612	1	0	0	0	4	1	2.1	1	2	2	1	1	2	2	1	0
2	0.99	0.34	2.0202	202.02	2.91176	128	200	37.7	26.4	1.42803	42.65	70	4.04	2	51	23.4375	1	0	0	0	4	1	3.7	1	2	2	1	1	2	2	1	0
2.3	1.49	0.39	1.54362	138.255	3.82051	116	206	37	32.8	1.12805	44.45	50	4.04	2	47	22.1003	1	0	0	0	8	2	3.2	1	2	1	1	1	1	2	1	0
4.16	1.57	0.57	2.64968	114.013	2.75439	123	179	36.4	27.7	1.31408	44.25	81	4.04	1	71	26.8923	1	1	0	0	8	2	6	2	2	3	1	1	1	2	1	0
2.16	1.67	0.22	1.29341	147.904	7.59091	143	247	37.2	24.5	1.51837	45.55	39	4.04	2	48	27.5312	1	0	0	0	9	2	5.5	2	2	3	1	2	1	2	1	0
3.51	2.62	0.58	1.33969	90.458	4.51724	168	237	47.7	26.9	1.77323	60.8	85	4.04	1	35	25.2595	1	0	0	0	8	2	2.7	1	2	2	3	1	2	2	3	0
3.1	2.24	0.6	1.38393	87.9464	3.73333	143	197	41.7	27.4	1.5219	52.9	84	4.04	1	36	19.1571	1	0	0	0	7	2	3	1	2	1	3	1	1	2	4	0
5.03	2.39	0.69	2.1046	99.5816	3.46377	139	238	41.9	30.5	1.37377	53.85	60	4.04	2	70	30.8185	1	0	0	0	5	1	3.6	1	2	3	1	1	2	2	1	1
2.81	0.94	0.47	2.98936	163.83	2	115	154	38.7	22.1	1.75113	43.4	66	4.03	1	71	18.1449	1	0	0	0	7	2	6	2	2	2	1	2	2	2	1	0
3.96	2.29	0.36	1.72926	83.8428	6.36111	117	192	38.6	29	1.33103	50.05	90	4.03	2	48	19.563	1	0	0	0	7	2	3.9	1	2	1	3	1	1	2	3	0
2.78	2.28	0.4	1.2193	103.947	5.7	129	237	39.5	26.8	1.47388	50.9	82	4.03	1	51	24.6755	1	0	0	0	6	1	3.6	1	2	1	3	1	1	2	4	0
3.46	1.72	0.53	2.01163	112.791	3.24528	131	194	33.3	32.3	1.03096	41.9	106	4.03	1	64	25.3069	1	1	0	0	10	3	4.4	2	1	1	2	2	1	2	1	1
4.21	1.38	0.49	3.05072	128.261	2.81633	149	177	37.1	24.7	1.50202	44	90	4.02	1	64	23.9995	1	0	0	0	5	1	3.2	1	2	2	1	1	1	2	1	0
2.49	1.25	0.4	1.992	120	3.125	126	150	38.3	30.3	1.26403	44.55	79	4.02	1	71	24.2215	1	1	0	0	8	2	4.4	2	2	1	1	1	2	2	1	0
2.5	1.85	0.51	1.35135	106.486	3.62745	144	197	41.6	20	2.08	50.85	66	4.02	1	61	21.9713	1	1	0	0	8	2	4.5	2	2	3	1	1	1	2	1	0
3.11	2.65	0.6	1.17358	55.8491	4.41667	131	148	39.7	22.1	1.79638	52.95	95	4.02	1	69	24.5675	1	1	1	0	10	3	6.4	2	2	3	3	2	2	2	3	0
3.14	0.44	0.26	7.13636	281.818	1.69231	94	124	43.4	23.1	1.87879	45.6	124	4.02	1	69	29.3848	1	1	0	0	10	3	5.1	2	2	1	3	2	1	2	4	1
6.14	1.09	0.35	5.63303	248.624	3.11429	128	271	40.4	25.8	1.56589	45.85	50	4.01	2	38	23.3091	1	0	0	0	5	1	4.7	2	2	3	1	1	2	2	1	0
3	1.84	0.3	1.63043	78.8043	6.13333	139	145	41.4	23.7	1.74684	50.6	62	4.01	1	51	30.4218	1	0	0	0	6	1	1.7	1	2	1	1	1	2	2	1	0
1.97	1.69	0.4	1.16568	114.201	4.225	132	193	44.6	27.3	1.6337	53.05	66	4.01	2	66	28.1969	1	0	1	1	7	2	3	1	1	2	1	1	1	2	1	0
3.85	1.89	0.33	2.03704	141.799	5.72727	174	268	48.5	30.7	1.5798	57.95	85	4.01	1	40	20.8611	1	0	0	0	7	2	5.9	2	2	3	1	1	2	2	1	0
3.67	1.22	0.4	3.0082	137.705	3.05	133	168	38.6	26.9	1.43494	44.7	144	4.01	1	68	23.4509	2	1	0	0	8	2	2.9	1	1	2	1	1	1	2	1	0
4.18	1.65	0.34	2.53333	95.1515	4.85294	151	157	47.6	28.5	1.67018	55.85	89	4.01	1	40	22.0386	1	0	0	0	9	2	4.6	2	1	1	1	2	1	2	1	0
3.48	1.32	0.45	2.63636	171.212	2.93333	129	226	41.8	29.9	1.39799	48.4	92	4.01	1	59	21.4844	1	0	0	0	9	2	7	2	1	2	1	2	2	2	1	0
5	1.93	0.6	2.59067	139.378	3.21667	158	269	41.3	29.8	1.38591	50.95	67	4.01	1	52	23.6095	1	0	0	0	10	3	2.8	1	2	2	1	2	2	2	1	0
3.43	1.03	0.49	3.3301	141.748	2.10204	113	146	36.4	29.2	1.24658	41.55	73	4.01	2	69	26.9531	1	1	1	1	10	3	5.5	2	2	1	1	2	2	2	1	0
3.91	3.65	0.55	1.07123	87.3973	6.63636	135	319	42.2	29.1	1.45017	60.45	69	4.01	2	38	24.8016	1	0	0	0	9	2	4.8	2	2	2	1	1	1	2	2	0
2.86	1.85	0.35	1.54595	81.6216	5.28571	116	151	35.3	23.9	1.47699	44.55	99	4.01	1	71	21.3039	1	1	0	0	5	1	4.8	2	2	2	2	1	2	2	1	0
2.59	2.13	0.37	1.21596	135.681	5.75676	125	289	41.7	27.8	1.5	52.35	53	4.01	2	47	25.3906	1	0	0	0	7	2	2	1	2	1	3	1	1	2	3	0
2.97	1.25	0.34	2.376	256.8	3.67647	120	321	34.5	25.9	1.33205	40.75	53	4.01	2	48	21.5019	1	0	0	0	7	2	3.3	1	2	1	3	1	2	2	3	0
4.46	1.52	0.77	2.93421	184.868	1.97403	106	281	32.4	31	1.04516	40	72	4.01	1	59	17.6471	1	0	0	0	7	2	6.8	2	2	3	3	2	2	1	4	0
4.39	2.9	0.72	1.51379	90.6897	4.02778	142	263	46.7	23.2	2.01293	61.2	81	4	1	38	29.0606	1	0	0	0	4	1	2.2	1	2	3	1	1	1	2	1	0
4.05	2.01	0.52	2.01493	136.318	3.86538	126	274	39.4	25.8	1.52713	49.45	92	4	1	47	21.2953	1	0	0	0	6	1	2.1	1	2	2	1	1	1	2	1	0
4.36	1.96	0.53	2.22449	125	3.69811	140	245	41	30.1	1.36213	50.8	78	4	1	59	26.4463	1	1	0	1	8	2	4.5	2	2	2	1	1	1	2	1	0
2.49	1.34	0.46	1.85821	167.164	2.91304	128	224	40.2	27.6	1.45652	46.9	80	4	1	48	27.3982	1	0	0	0	10	3	3.6	1	1	1	1	1	2	2	1	0
3.13	1.49	0.45	2.10067	259.732	3.31111	108	387	39.1	33.3	1.17417	46.55	45	4	2	49	25.8065	1	0	0	0	10	3	4.4	2	2	1	1	1	1	2	1	0
5.81	3.29	0.81	1.76596	74.772	4.06173	177	246	44.8	24.7	1.81377	61.25	115	4	1	35	22.913	1	1	0	0	6	1	4.5	2	2	3	3	1	2	2	2	0
2.76	2.39	0.61	1.15481	131.799	3.91803	139	315	47.1	24.9	1.89157	59.05	91	4	1	27	32.5085	1	0	0	0	7	2	4.2	2	2	2	3	2	1	2	3	0
2.67	1.61	0.36	1.65839	131.677	4.47222	142	212	42.5	31	1.37097	50.55	69	4	1	44	23.4375	1	0	0	0	10	3	5.1	2	2	1	3	1	1	2	3	0
3.26	3.25	0.41	1.00308	79.6923	7.92683	131	259	39.2	30.4	1.28947	55.45	53	4	2	63	21.875	1	0	0	0	8	2	2.4	1	1	2	3	1	2	2	4	0
3.03	1.77	0.35	1.71186	88.7006	5.05714	144	157	38.9	23.9	1.62762	47.75	103	4	1	43	25	1	0	0	0	5	1	3.6	1	2	1	2	1	1	2	2	1
3.33	1.29	0.34	2.5814	290.698	3.79412	113	375	43.1	27.1	1.59041	49.55	46	3.99	2	53	28.1969	1	0	0	0	4	1	2.3	1	2	1	1	1	2	1	1	0
4.22	2.03	0.33	2.07882	104.433	6.15152	151	212	48.1	27.3	1.7619	58.25	83	3.99	1	54	30.6425	1	0	0	0	4	1	3.9	1	2	2	1	1	2	2	1	0
2.32	2.21	0.41	1.04977	104.525	5.39024	152	231	40.1	22.9	1.75109	51.15	77	3.99	1	50	21.2245	1	0	0	0	7	2	4	1	2	1	1	1	2	2	1	0
2.94	1.75	0.25	1.68	116.571	7	126	204	44.7	28	1.59643	53.45	73	3.99	2	46	23.7778	1	0	0	0	7	2	5.9	2	2	3	1	1	2	2	1	0
5.36	1.24	0.52	4.32258	147.581	2.38462	126	183	41.4	28.9	1.43253	47.6	59	3.99	2	60	19.1406	1	1	0	0	10	3	4.7	2	2	1	1	1	2	2	1	0
4.36	1.51	0.43	2.88742	175.497	3.51163	156	265	46.1	19.9	2.31658	53.65	62	3.99	1	56	23.0469	1	0	0	0	7	2	3.8	1	2	1	3	1	1	2	3	0
3.34	1.38	0.49	2.42029	144.203	2.81633	151	199	35.8	30.9	1.15858	42.7	84	3.98	1	54	25.2174	1	0	0	0	4	1	3.4	1	2	2	1	1	2	2	1	0
3.71	1.3	0.48	2.85385	181.538	2.70833	125	236	39.4	28.9	1.36332	45.9	176	3.98	1	71	19.487	1	0	0	0	6	1	3.5	1	2	3	1	1	2	2	1	0
14.96	0.81	1.09	18.4691	185.185	0.743119	102	150	34.9	18.9	1.84656	38.95	73	3.98	2	54	19.4363	1	0	0	0	8	2	3.9	1	2	3	1	1	1	2	1	0
4.36	1.52	0.71	2.86842	148.026	2.14085	113	225	36.6	41.5	0.881928	44.2	78	3.98	1	51	25.7657	2	1	0	0	8	2	5.5	2	2	1	1	1	2	2	1	0
4.94	1.94	0.45	2.54639	137.113	4.31111	142	266	39.5	30.1	1.31229	49.2	69	3.98	1	60	24.3945	1	0	0	0	9	2	2	1	2	3	1	1	1	1	1	0
1.89	1.49	0.36	1.26846	75.8389	4.13889	122	113	38.9	31.1	1.2508	46.35	78	3.98	2	66	23.9224	1	1	0	0	10	3	4.6	2	2	1	1	2	2	2	1	0
5.12	1.52	0.39	3.36842	165.789	3.89744	134	252	40.7	38.1	1.06824	48.3	80	3.98	1	60	26.6728	1	0	0	0	9	2	7	2	1	1	2	1	2	2	1	0
2.93	2.54	0.37	1.15354	82.2835	6.86486	151	209	41.7	31.3	1.33227	54.4	67	3.98	1	31	22.913	1	0	0	0	9	2	5.3	2	2	2	3	1	1	1	2	0
4.32	1.41	0.54	3.06383	161.702	2.61111	144	228	44	25.3	1.73913	51.05	74	3.98	1	42	23.5294	1	1	0	0	9	2	4	1	1	1	1	2	2	2	1	1
2.6	1.61	0.31	1.61491	137.267	5.19355	127	221	39.4	29	1.35862	47.45	96	3.98	1	53	22.1453	1	0	0	0	9	2	5.8	2	2	3	1	2	1	2	1	1
1.58	1.1	0.21	1.43636	121.818	5.2381	124	134	37.8	26.4	1.43182	43.3	72	3.97	2	61	24.3496	1	0	0	0	7	2	1.8	1	2	1	1	1	2	2	1	0
2.29	1.05	0.37	2.18095	183.81	2.83784	135	193	39.8	22.4	1.77679	45.05	73	3.97	1	55	23.6713	1	0	0	0	8	2	3.3	1	2	1	1	2	1	2	1	0
2.78	1.25	0.37	2.224	220.8	3.37838	86	276	40.1	24.8	1.61694	46.35	61	3.97	2	43	23.2422	1	0	0	0	10	3	4.4	2	2	2	1	1	1	2	1	0
3.17	2.05	0.5	1.54634	64.3902	4.1	140	132	42.7	22.9	1.86463	52.95	68	3.97	1	56	21.3039	1	1	0	0	10	3	5.9	2	1	3	3	2	1	2	2	0
2.88	1.84	0.6	1.56522	126.63	3.06667	116	233	42.1	25.8	1.63178	51.3	69	3.97	2	41	21.2279	1	0	0	0	6	1	4.5	2	2	1	3	1	1	2	4	0
2.5	1.48	0.23	1.68919	143.919	6.43478	130	213	43.6	24.8	1.75806	51	42	3.97	2	52	25.2363	1	0	0	0	7	2	5.1	2	2	2	1	1	2	2	1	1
3.79	1.71	0.32	2.21637	146.199	5.34375	125	250	40.5	32.6	1.24233	49.05	59	3.96	2	62	27.2633	2	1	1	0	4	1	2.6	1	2	3	0.5	1	2	2	1	0
3.82	1.61	0.52	2.37267	131.056	3.09615	144	211	39.7	25.3	1.56917	47.75	81	3.96	1	55	19.4874	1	0	0	0	6	1	4.4	2	2	1	1	2	1	2	1	0
2.85	1.85	0.34	1.54054	113.514	5.44118	136	210	43.5	29.1	1.49485	52.75	56	3.96	2	43	20.83	1	0	0	0	7	2	3	1	2	1	1	2	2	2	1	0
2.02	1.49	0.44	1.3557	94.6309	3.38636	126	141	38.7	26.8	1.44403	46.15	55	3.96	2	48	23.634	1	0	0	0	7	2	6.6	2	2	1	1	2	2	2	1	0
2.62	2.16	0.36	1.21296	122.685	6	107	265	37.5	27.4	1.36861	48.3	45	3.96	2	55	22.2222	1	0	0	0	8	2	3.5	1	1	2	3	1	2	2	3	0
3.99	1.9	0.55	2.1	102.632	3.45455	161	195	42.3	24.6	1.71951	51.8	95	3.96	1	47	25.0399	1	1	0	0	6	1	2.8	1	2	3	1	1	2	2	1	1
3.83	1.59	0.49	2.40881	145.283	3.2449	139	231	38.4	30.4	1.26316	46.35	95	3.95	1	66	26.0262	1	1	0	0	4	1	2.2	1	2	1	1	1	2	2	1	0
2.24	1.44	0.35	1.55556	184.028	4.11429	147	265	41.8	23.9	1.74895	49	87	3.95	1	55	24.6097	1	0	0	0	6	1	2.3	1	2	2	1	1	2	2	1	0
2.39	2.82	0.44	0.847518	55.3191	6.40909	143	156	41.7	26.9	1.55019	55.8	69	3.95	1	51	22.3094	1	1	0	0	7	2	2.9	1	2	1	1	2	1	2	1	0
3.82	1.16	0.41	3.2931	201.724	2.82927	139	234	40	27.6	1.44928	45.8	76	3.95	1	49	23.1837	1	0	0	0	7	2	4.5	2	1	1	1	2	2	2	1	0
3.13	2.14	0.39	1.46262	139.252	5.48718	155	298	46	28.3	1.62544	56.7	52	3.95	2	59	19.7239	2	1	0	0	9	2	3.3	1	2	3	1	1	1	2	1	0
3.07	1.44	0.43	2.13194	143.056	3.34884	122	206	41.6	31	1.34194	48.8	54	3.95	2	50	24.4561	1	0	0	0	10	3	3.6	1	1	3	3	1	2	1	4	0
2.42	1.87	0.52	1.29412	78.0749	3.59615	127	146	37.4	34.9	1.07163	46.75	50	3.94	2	62	23.8281	1	0	0	0	4	1	2.4	1	2	1	1	1	2	2	1	0
2.51	1.63	0.34	1.53988	94.4785	4.79412	128	154	39.8	30.1	1.32226	47.95	74	3.94	1	56	19.9184	1	0	0	0	4	1	4	1	2	3	1	1	2	2	1	0
3.75	1.84	0.35	2.03804	78.2609	5.25714	141	144	41.6	24.7	1.68421	50.8	73	3.94	1	68	26.8687	1	1	0	0	8	2	3.3	1	2	3	1	1	1	2	1	0
2.68	1.51	0.38	1.77483	101.987	3.97368	159	154	37.4	22.9	1.63319	44.95	88	3.94	1	57	27.3982	1	1	1	0	8	2	5.5	2	2	1	1	2	1	1	1	0
1.55	1.9	0.29	0.815789	110.526	6.55172	153	210	42.7	25.7	1.66148	52.2	109	3.94	1	46	23.6614	1	0	0	0	9	2	3.1	1	1	1	1	1	2	2	1	0
2.53	1.73	0.35	1.46243	116.763	4.94286	128	202	46.7	30.6	1.52614	55.35	69	3.94	2	57	22.7615	1	0	0	0	9	2	4.3	2	2	2	1	1	1	2	1	0
2.89	2.4	0.37	1.20417	55	6.48649	134	132	46	22.4	2.05357	58	90	3.94	1	61	24.2424	2	1	1	0	9	2	4.5	2	2	1	3	1	1	2	2	0
4.02	1.7	0.62	2.36471	228.235	2.74194	111	388	36.6	29.4	1.2449	45.1	48	3.93	2	48	21.4844	1	0	0	0	6	1	2.7	1	2	2	1	1	2	2	1	0
2.52	1.69	0.2	1.49112	121.302	8.45	116	205	40.6	26.4	1.53788	49.05	68	3.93	2	66	26.6667	1	1	0	0	9	2	5	2	1	1	1	1	2	2	1	0
3.42	2.31	0.56	1.48052	83.1169	4.125	130	192	42.6	27.9	1.52688	54.15	54	3.93	2	52	26.1719	1	0	0	0	9	2	5	2	2	2	1	2	2	2	1	0
4.1	1.52	0.38	2.69737	121.053	4	123	184	43.9	34	1.29118	51.5	111	3.92	1	63	25.6055	1	0	0	0	5	1	3.8	1	2	1	1	1	1	2	1	0
2.7	1.35	0.45	2	125.926	3	113	170	40.9	27.8	1.47122	47.65	51	3.92	2	64	20.3402	1	1	0	0	7	2	4.6	2	2	3	1	1	1	2	1	0
2.01	1.63	0.39	1.23313	128.221	4.17949	114	209	42.2	28	1.50714	50.35	47	3.92	2	40	23.6128	1	0	0	0	8	2	5.3	2	2	2	1	2	2	2	1	0
2.31	1.25	0.38	1.848	147.2	3.28947	112	184	39.9	23.9	1.66946	46.15	47	3.92	2	62	17.6693	1	0	0	0	9	2	2.5	1	2	2	1	1	2	1	1	0
4.8	1.26	0.3	3.80952	169.048	4.2	155	213	46	32	1.4375	52.3	72	3.92	1	44	24.2215	1	1	0	0	9	2	5.3	2	2	3	1	1	2	2	1	0
2.4	1.25	0.4	1.92	93.6	3.125	116	117	41	28.3	1.44876	47.25	64	3.92	2	68	26.2227	1	0	0	0	9	2	5.36	2	2	2	1	2	1	2	1	0
2.93	1.35	0.49	2.17037	99.2593	2.7551	96	134	38.8	28.5	1.3614	45.55	1538	3.91	1	46	22.2753	2	0	0	0	6	1	2	1	2	2	1	2	1	2	1	0
3.24	1.67	0.48	1.94012	144.311	3.47917	113	241	39.7	29.1	1.36426	48.05	49	3.91	2	36	20.9566	1	0	0	0	6	1	2.7	1	2	2	1	1	2	2	1	0
3.53	1.2	0.46	2.94167	135	2.6087	168	162	39.5	23.6	1.67373	45.5	143	3.91	1	53	27.1178	2	1	0	0	7	2	2.6	1	1	2	1	1	1	2	1	0
2.44	2.09	0.48	1.16746	86.1244	4.35417	165	180	42.9	21.8	1.96789	53.35	91	3.91	1	29	24.4898	1	0	0	0	9	2	4.7	2	2	3	1	2	1	2	1	0
1.56	1.28	0.34	1.21875	212.5	3.76471	94	272	43.2	29.1	1.48454	49.6	40	3.91	2	39	20.3954	1	0	0	0	6	1	4.2	2	2	1	3	1	2	2	3	0
1.57	1.36	0.26	1.15441	131.618	5.23077	109	179	36.8	26.3	1.39924	43.6	47	3.91	2	25	22.8329	1	0	0	0	10	3	4.1	2	2	2	3	2	2	2	4	0
3.09	1.83	0.49	1.68852	111.475	3.73469	143	204	37	30.4	1.21711	46.15	72	3.91	1	41	22.0386	1	0	0	0	9	2	6.3	2	2	3	2	2	2	2	1	1
1.25	2.43	0.34	0.514403	88.0658	7.14706	128	214	41.9	25.6	1.63672	54.05	85	3.9	1	39	25.1808	1	0	0	0	4	1	1.4	1	2	2	1	1	2	2	1	0
4.31	1.73	0.56	2.49133	101.156	3.08929	166	175	50.2	32.1	1.56386	58.85	75	3.9	1	51	27.6817	1	0	0	0	8	2	4.5	2	2	2	1	2	2	2	1	0
6.85	1.85	0.52	3.7027	199.459	3.55769	132	369	39.8	35.1	1.1339	49.05	76	3.9	1	23	26.9896	1	0	0	0	9	2	4.6	2	2	1	1	2	2	2	2	0
3.17	1.6	0.43	1.98125	143.75	3.72093	144	230	43.4	26.8	1.6194	51.4	79	3.9	1	31	26.2917	1	0	0	0	6	1	4.5	2	2	1	3	1	1	1	4	0
4.31	1.78	0.46	2.42135	86.5169	3.86957	114	154	44.3	24.6	1.80081	53.2	57	3.89	2	40	20.5078	1	0	0	0	8	2	4.4	2	2	1	1	2	1	2	1	0
2.53	2.26	0.41	1.11947	96.0177	5.5122	145	217	40.3	24.3	1.65844	51.6	77	3.89	1	48	20.9366	1	0	0	0	8	2	4.4	2	2	2	1	2	1	2	1	0
3.07	2.34	0.47	1.31197	73.5043	4.97872	158	172	43.4	29.5	1.47119	55.1	85	3.89	1	30	25.0593	1	0	0	0	10	3	5.6	2	1	2	1	2	2	2	1	0
3.7	2.54	0.64	1.45669	87.7953	3.96875	161	223	44.2	28.8	1.53472	56.9	85	3.89	1	22	26.5731	1	0	0	0	7	2	5.5	2	2	3	2	1	2	2	2	0
1.36	1.6	0.27	0.85	90	5.92593	156	144	38.7	27.2	1.42279	46.7	96	3.89	1	57	25.5036	1	0	0	0	11	3	4.2	2	1	3	3	2	2	2	3	0
4.43	2.2	0.56	2.01364	85.9091	3.92857	158	189	42.1	26.9	1.56506	53.1	64	3.88	1	28	23.3556	1	0	0	0	5	1	2.5	1	2	1	1	1	2	2	1	0
3.45	1.89	0.36	1.8254	103.704	5.25	137	196	41	22.4	1.83036	50.45	79	3.88	1	30	31.6991	1	0	0	0	7	2	2.2	1	2	2	1	1	2	2	1	0
4.46	1.22	0.48	3.65574	187.705	2.54167	160	229	39.8	28.8	1.38194	45.9	79	3.88	1	48	26.7299	1	1	0	0	6	1	4.3	2	2	3	2	2	1	2	1	0
0.98	1.04	0.18	0.942308	40.3846	5.77778	112	42	40	24.7	1.61943	45.2	61	3.88	2	60	22.5069	1	0	0	0	9	2	2.7	1	2	2	2	1	1	2	2	0
4.83	1.78	0.53	2.71348	120.787	3.35849	122	215	40.3	25.8	1.56202	49.2	57	3.87	2	40	21.7784	1	0	0	0	4	1	3.5	1	2	1	1	1	1	2	1	0
3.06	1.04	0.29	2.94231	101.923	3.58621	149	106	42.1	23.4	1.79915	47.3	59	3.87	1	51	34.6021	1	1	0	0	5	1	3.5	1	2	1	1	1	2	2	1	0
4.08	1.32	0.45	3.09091	238.636	2.93333	128	315	42.2	27.6	1.52899	48.8	95	3.87	1	51	25.0865	2	1	0	0	7	2	3.5	1	2	1	1	1	2	2	1	0
2.34	1.93	0.34	1.21244	105.181	5.67647	133	203	41.2	19.5	2.11282	50.85	74	3.87	1	42	22.0386	1	0	0	0	8	2	5	2	2	1	1	2	1	2	1	0
2.59	1.69	0.25	1.53254	98.8166	6.76	125	167	40	23.1	1.7316	48.45	73	3.87	2	47	20.6297	1	0	0	0	10	3	4.5	2	2	1	1	2	2	2	1	0
3.8	2.74	0.58	1.38686	81.7518	4.72414	145	224	43.7	21.9	1.99543	57.4	51	3.87	1	48	31.8878	1	0	0	0	10	3	4.7	2	2	1	1	2	2	2	1	0
2.21	1.7	0.48	1.3	92.3529	3.54167	122	157	40.7	25	1.628	49.2	82	3.87	1	38	19.5682	1	0	0	0	10	3	4.8	2	2	1	1	1	2	2	1	0
1.85	1.28	0.26	1.44531	164.062	4.92308	104	210	41.2	25	1.648	47.6	61	3.87	2	66	22.8928	1	0	0	0	9	2	2.8	1	2	3	1	2	2	1	1	1
3.86	0.97	0.39	3.97938	160.825	2.48718	137	156	39.4	25.8	1.52713	44.25	74	3.87	1	71	23.3844	1	0	0	0	10	3	7	2	2	1	1	2	1	2	1	1
1.57	1.97	0.39	0.796954	114.213	5.05128	126	225	41.4	26.6	1.55639	51.25	68	3.86	2	63	24.4352	1	0	0	0	4	1	3	1	2	2	1	1	2	2	1	0
2.91	1.91	0.69	1.52356	145.026	2.76812	100	277	37.1	35.1	1.05698	46.65	46	3.86	2	47	21.2183	1	0	0	0	5	1	3.5	1	2	1	1	2	2	2	1	0
4.88	2.58	0.45	1.89147	105.039	5.73333	129	271	46	32.4	1.41975	58.9	57	3.86	2	40	20.5693	1	0	0	0	10	3	4.4	2	1	2	1	1	1	2	1	0
7.24	2.48	0.68	2.91935	81.4516	3.64706	155	202	44.4	34.9	1.27221	56.8	107	3.86	1	48	23.8751	2	1	0	1	8	2	5.7	2	2	2	1	1	1	1	3	0
2.82	1.22	0.36	2.31148	173.77	3.38889	129	212	35.6	31	1.14839	41.7	76	3.86	1	73	19.5918	1	1	0	0	4	1	2.4	1	2	3	3	1	2	2	2	0
4.59	1.62	0.66	2.83333	172.222	2.45455	114	279	41	28	1.46429	49.1	77	3.86	1	56	25.7117	1	1	1	0	9	2	7	2	2	3	1	2	2	1	1	1
5.48	2.13	0.99	2.57277	82.1596	2.15152	132	175	34.7	31.7	1.09464	45.35	48	3.86	1	60	25.2595	1	1	1	0	6	1	4.4	2	2	2	3	1	2	2	4	1
3.13	1.09	0.34	2.87156	155.046	3.20588	127	169	40.5	29.1	1.39175	45.95	79	3.85	1	63	19.721	1	1	0	0	6	1	1.6	1	2	1	1	1	1	2	1	0
4.09	2.24	0.62	1.82589	119.643	3.6129	140	268	42	23.7	1.77215	53.2	87	3.85	1	26	24.968	1	0	0	0	6	1	2.6	1	2	2	1	1	1	2	1	0
2.75	1.68	0.43	1.6369	172.619	3.90698	119	290	40.7	30.1	1.35216	49.1	58	3.85	2	46	18.1312	1	0	0	0	7	2	4.8	2	2	1	1	2	2	2	1	0
3.26	1.4	0.35	2.32857	196.429	4	137	275	41.3	24.9	1.65863	48.3	70	3.85	1	53	25.9516	1	0	0	0	7	2	5.5	2	2	2	1	1	2	2	1	0
5.39	1.34	0.59	4.02239	150.746	2.27119	153	202	40.2	29.6	1.35811	46.9	107	3.85	1	65	24.2123	1	1	0	1	9	2	5.5	2	2	3	1	2	1	2	1	0
2.8	2.05	0.41	1.36585	137.561	5	133	282	36.7	24.8	1.47984	46.95	68	3.85	1	55	23.0469	1	1	0	0	7	2	5.3	2	2	2	3	1	1	2	2	0
2.89	1.43	0.27	2.02098	132.867	5.2963	169	190	44.8	34.2	1.30994	51.95	125	3.84	1	43	28.0102	1	1	0	0	4	1	2.3	1	2	1	1	1	2	2	1	0
3.14	3.22	0.45	0.975155	73.913	7.15556	138	238	42.5	26.1	1.62835	58.6	84	3.84	1	53	32.2708	1	1	0	0	4	1	3.3	1	2	2	1	1	1	2	1	0
3.4	1.7	0.65	2	130.588	2.61538	148	222	35.1	34	1.03235	43.6	79	3.84	1	67	24.977	2	0	1	1	6	1	3.4	1	2	1	1	1	2	2	1	0
3.32	2.32	0.43	1.43103	77.1552	5.39535	142	179	45	29.5	1.52542	56.6	78	3.84	1	48	24.2215	1	1	0	0	8	2	4.7	2	2	2	1	1	2	2	1	0
4.68	2.13	0.48	2.19718	105.164	4.4375	131	224	42.1	30	1.40333	52.75	57	3.84	2	45	20.83	1	0	0	0	9	2	5	2	2	1	1	2	1	2	1	0
3.05	1.41	0.3	2.16312	150.355	4.7	123	212	38.9	27.6	1.40942	45.95	59	3.84	2	40	21.2183	1	0	0	0	9	2	5.12	2	1	1	1	2	1	2	1	0
2.45	2.31	0.37	1.06061	57.1429	6.24324	152	132	45.5	28.2	1.61348	57.05	92	3.84	1	39	26.9896	1	0	0	0	10	3	5	2	2	3	1	2	1	2	1	0
3.59	2.34	0.33	1.53419	110.256	7.09091	143	258	37.1	23.4	1.58547	48.8	81	3.84	2	56	28.1969	1	0	0	0	10	3	6.9	2	2	2	1	2	1	2	1	0
1.94	0.88	0.3	2.20455	200	2.93333	122	176	39.3	26	1.51154	43.7	57	3.83	2	61	21.4844	1	0	0	0	6	1	4.38	2	2	1	1	1	1	2	1	0
3.44	1	0.25	3.44	143	4	130	143	42.4	22.5	1.88444	47.4	93	3.83	1	53	24.4898	2	0	0	1	7	2	3.7	1	2	1	1	1	1	2	1	0
3.14	1.31	0.5	2.39695	109.16	2.62	153	143	39.5	22	1.79545	46.05	67	3.83	1	55	22.2656	1	0	0	0	8	2	3.4	1	2	3	1	1	2	2	1	0
5.81	2.51	0.89	2.31474	113.546	2.82022	139	285	43.1	31.2	1.38141	55.65	65	3.83	1	49	24.0484	1	0	0	1	10	3	6.2	2	1	2	1	2	1	2	1	0
3.58	1.81	0.43	1.9779	91.7127	4.2093	150	166	45.3	24.8	1.82661	54.35	69	3.82	1	39	34.4781	1	1	0	0	4	1	1.58	1	2	2	1	1	1	2	1	0
2.77	1.66	0.48	1.66867	75.9036	3.45833	131	126	41.5	33.7	1.23145	49.8	60	3.82	2	43	18.3594	1	0	0	0	5	1	3.68	1	2	1	1	1	2	2	1	0
3.15	1.99	0.29	1.58291	122.111	6.86207	116	243	42.3	29.7	1.42424	52.25	80	3.82	2	69	22.3214	1	1	0	0	8	2	4.4	2	2	3	1	1	2	2	1	0
2.1	1.86	0.35	1.12903	101.613	5.31429	128	189	39.1	27.5	1.42182	48.4	74	3.82	2	63	28.578	2	1	0	0	9	2	3.1	1	1	1	1	2	2	2	1	0
4.12	1.52	0.57	2.71053	153.947	2.66667	152	234	40.8	26.4	1.54545	48.4	74	3.82	1	37	24.3375	1	0	0	0	11	3	4.2	2	1	3	1	1	2	2	1	0
6.59	1.77	0.85	3.72316	160.452	2.08235	123	284	31.7	37.6	0.843085	40.55	113	3.82	1	50	17.9282	1	0	0	0	8	2	4.5	2	2	1	2	2	1	2	1	0
3.18	3.14	0.6	1.01274	86.3057	5.23333	150	271	43.6	21.6	2.01852	59.3	62	3.81	1	55	23.8087	2	0	0	0	4	1	2.3	1	2	2	1	1	2	2	1	0
4.82	2.39	0.66	2.01674	111.297	3.62121	152	266	39.2	26.3	1.49049	51.15	81	3.81	1	61	24.6181	2	1	0	0	4	1	3.6	1	2	1	1	1	2	2	1	0
3.34	1.11	0.5	3.00901	226.126	2.22	121	251	37.7	31.5	1.19683	43.25	117	3.81	1	75	23.3067	2	1	0	0	5	1	3.9	1	2	3	1	1	1	2	1	0
1.58	1.84	0.68	0.858696	146.196	2.70588	150	269	38.3	25.3	1.51383	47.5	71	3.81	1	60	26.8274	1	0	0	0	7	2	3.7	1	2	1	1	2	1	2	1	0
1.5	1.45	0.2	1.03448	184.138	7.25	125	267	35	27.7	1.26354	42.25	74	3.81	2	49	27.3437	1	0	0	0	7	2	4.8	2	2	2	1	1	1	1	1	0
4.68	2.04	0.9	2.29412	124.02	2.26667	154	253	37.9	37.1	1.02156	48.1	93	3.81	1	63	27.5482	1	1	0	0	8	2	5.9	2	2	2	1	1	1	2	1	0
2.63	1.68	0.3	1.56548	131.548	5.6	140	221	42.2	27.2	1.55147	50.6	67	3.81	1	50	22.2753	1	0	0	0	5	1	2.2	1	2	2	3	1	2	2	3	0
7.07	2.1	0.39	3.36667	130.952	5.38462	147	275	46.9	35	1.34	57.4	62	3.81	2	51	23.2335	1	0	0	0	9	2	2.9	1	2	1	3	1	1	2	3	0
1.21	0.96	0.31	1.26042	192.708	3.09677	119	185	37	25.5	1.45098	41.8	52	3.81	2	48	22.6757	1	0	0	0	8	2	6.9	2	2	2	3	1	2	2	4	0
1.49	0.96	0.35	1.55208	209.375	2.74286	152	201	47.2	27.1	1.7417	52	70	3.8	1	64	23.9512	1	1	0	0	4	1	2.8	1	2	2	1	1	1	2	1	0
2.23	1.53	0.5	1.45752	167.974	3.06	121	257	34.9	32.8	1.06402	42.55	74	3.8	2	69	17.7778	2	0	0	1	6	1	1.7	1	2	1	1	1	1	2	1	0
3.19	2.35	0.43	1.35745	77.8723	5.46512	138	183	42.7	26.4	1.61742	54.45	62	3.8	1	58	23.1834	1	0	0	0	6	1	3	1	2	2	1	1	2	2	1	0
3.17	2.98	0.43	1.06376	62.0805	6.93023	142	185	43.6	24.6	1.77236	58.5	65	3.8	1	54	22.2041	1	0	0	0	8	2	2.3	1	1	1	1	1	2	2	1	0
2.59	1.53	0.32	1.69281	132.68	4.78125	134	203	42.4	26.7	1.58801	50.05	127	3.8	1	57	25.0135	1	0	0	0	8	2	2.9	1	2	1	1	1	1	2	1	0
3.05	1.6	0.44	1.90625	112.5	3.63636	128	180	40.6	25.1	1.61753	48.6	96	3.8	1	47	28.7356	1	1	0	0	9	2	6	2	2	3	1	1	1	2	1	0
7.6	1.33	0.5	5.71429	118.045	2.66	95.7	157	36.6	32.8	1.11585	43.25	85	3.8	2	45	26.0375	1	0	0	0	9	2	6.86	2	2	1	1	2	2	1	1	0
3.32	1.19	0.62	2.78992	463.866	1.91935	62	552	35	36.7	0.953678	40.95	79	3.8	1	51	21.0937	1	0	0	0	6	1	3.5	1	2	3	1	1	2	2	2	0
2.54	1.26	0.53	2.01587	58.6508	2.37736	109	73.9	38.9	26.5	1.46792	45.2	66	3.8	2	61	22.1003	1	0	0	0	8	2	3.6	1	2	3	3	1	1	2	3	0
3.34	0.91	0.5	3.67033	209.89	1.82	126	191	41.3	21.5	1.92093	45.85	81	3.8	1	59	22.231	1	0	0	0	8	2	3.9	1	1	1	3	1	2	2	3	0
3.28	2.35	0.25	1.39574	82.5532	9.4	111	194	43.2	34.5	1.25217	54.95	48	3.79	2	36	25.3902	1	0	0	0	5	1	3.2	1	2	3	1	1	2	2	1	0
4.18	1.35	0.61	3.0963	145.185	2.21311	127	196	36.6	31.2	1.17308	43.35	88	3.79	1	67	26.3656	1	1	1	0	6	1	2	1	2	3	1	1	1	2	1	0
2.89	2.56	0.42	1.12891	83.2031	6.09524	144	213	42.9	25.9	1.65637	55.7	80	3.79	1	32	22.9819	1	0	0	0	7	2	3.5	1	2	2	1	1	1	2	1	0
3.24	0.83	0.45	3.90361	227.711	1.84444	143	189	38.4	22.4	1.71429	42.55	72	3.79	1	60	18.9069	1	1	0	0	7	2	4.6	2	2	1	1	1	1	2	1	0
3.28	1.66	0.34	1.9759	128.916	4.88235	137	214	40.7	24.8	1.64113	49	54	3.79	2	46	22.6667	1	0	0	0	8	2	3.7	1	2	3	1	1	2	2	1	0
3.71	2.13	0.29	1.74178	102.817	7.34483	136	219	41.6	31.7	1.3123	52.25	59	3.79	2	58	27.3399	1	1	0	0	9	2	6.6	2	2	2	1	2	2	2	1	0
1.89	2.01	0.41	0.940299	76.1194	4.90244	121	153	39.4	23.9	1.64854	49.45	51	3.79	2	43	25	1	0	0	0	10	3	5.8	2	2	1	1	2	2	2	1	0
2.4	2.11	0.37	1.13744	85.3081	5.7027	119	180	39.8	30.7	1.29642	50.35	75	3.79	2	51	19.9792	1	0	0	0	7	2	6.4	2	2	3	3	2	1	2	3	0
3.07	1.51	0.57	2.03311	91.3907	2.64912	131	138	42.7	24.6	1.73577	50.25	75	3.78	1	57	23.3887	2	1	0	0	6	1	1.5	1	2	2	1	1	2	2	1	0
1.91	1.74	0.31	1.0977	94.2529	5.6129	142	164	44.5	24.4	1.82377	53.2	99	3.78	1	54	26.4236	1	0	0	0	8	2	3.4	1	1	2	1	1	2	2	1	0
2.45	2.3	0.37	1.06522	64.7826	6.21622	121	149	43.2	27.4	1.57664	54.7	51	3.78	2	28	28.5156	1	0	0	0	9	2	6	2	2	1	1	2	1	2	1	0
1.66	1.19	0.38	1.39496	193.277	3.13158	96	230	38.7	26.4	1.46591	44.65	61	3.78	2	45	19.91	1	0	0	0	9	2	7	2	2	1	1	2	2	2	1	0
3.38	1.3	0.49	2.6	153.077	2.65306	132	199	36.8	27.7	1.32852	43.3	66	3.78	1	63	17.3611	1	0	0	0	5	1	1.8	1	2	2	3	1	2	2	2	0
4.26	1.55	0.5	2.74839	89.0323	3.1	106	138	38.2	29.8	1.28188	45.95	71	3.78	2	46	22.4813	1	0	0	0	7	2	3.8	1	2	2	3	2	2	2	2	0
1.49	1.96	0.24	0.760204	95.4082	8.16667	135	187	38.8	27.3	1.42125	48.6	83	3.77	1	47	26.8923	1	0	0	0	4	1	1.9	1	2	2	1	1	2	2	1	0
1.6	1.88	0.32	0.851064	77.1277	5.875	139	145	43.4	22.6	1.92035	52.8	83	3.77	1	42	24.677	1	0	0	0	4	1	3.5	1	2	3	1	1	2	2	1	0
2.53	2.05	0.31	1.23415	52.6829	6.6129	145	108	43.2	24.3	1.77778	53.45	76	3.77	1	48	25.9516	1	0	0	0	8	2	3.8	1	1	1	1	1	1	2	1	0
4.45	1.91	0.8	2.32984	77.4869	2.3875	125	148	40.9	33.4	1.22455	50.45	62	3.77	1	58	19.5918	1	0	0	0	9	2	4.5	2	2	1	1	2	2	2	1	0
2.03	1.41	0.26	1.43972	56.7376	5.42308	107	80	35.9	19.7	1.82234	42.95	75	3.77	2	55	23.3355	1	0	0	0	9	2	5.1	2	2	1	1	1	1	2	1	0
1.47	1.49	0.63	0.986577	142.282	2.36508	117	212	35.6	34.4	1.03488	43.05	93	3.77	1	59	22.1443	1	1	0	0	9	2	6.1	2	1	2	1	2	1	2	1	0
3.59	1.7	0.54	2.11176	95.8824	3.14815	138	163	43.7	27	1.61852	52.2	89	3.77	1	62	24.2215	1	1	0	0	10	3	4.9	2	2	3	1	1	2	2	1	0
2.15	1.61	0.21	1.3354	133.54	7.66667	146	215	46.8	28.8	1.625	54.85	58	3.77	2	18	19.2277	1	0	0	0	9	2	5.2	2	2	3	3	1	1	2	4	0
2.09	2.03	0.34	1.02956	72.9064	5.97059	156	148	47.9	26.5	1.80755	58.05	76	3.77	1	50	27.7177	1	0	0	0	10	3	4.9	2	2	3	3	1	1	2	4	0
6.12	1.02	0.92	6	225.49	1.1087	82	230	34.6	35.5	0.974648	39.7	116	3.77	1	50	27.6095	1	0	0	0	10	3	6.9	2	2	3	3	2	2	2	4	0
5.95	1	0.9	5.95	312	1.11111	102	312	31.4	43.9	0.715262	36.4	90	3.77	1	71	25.7117	1	0	0	0	8	2	6	2	2	1	2	2	1	2	1	1
1.87	1.84	0.48	1.0163	98.913	3.83333	138	182	39.3	26.6	1.47744	48.5	48	3.76	2	58	23.0518	1	0	0	0	4	1	3.8	1	2	1	1	2	1	2	1	0
3.62	1.91	0.4	1.89529	101.047	4.775	158	193	39.7	25.1	1.58167	49.25	90	3.76	1	54	23.7118	1	0	0	0	5	1	6.1	2	2	1	1	2	1	2	1	0
1.85	1.19	0.44	1.55462	180.672	2.70455	133	215	40.8	22.8	1.78947	46.75	70	3.76	1	36	22.3214	1	0	0	0	5	1	6.8	2	2	1	1	1	2	2	1	0
3.08	2.35	0.43	1.31064	68.9362	5.46512	143	162	38.5	21.9	1.75799	50.25	85	3.76	1	56	20.9572	1	0	0	0	7	2	3.93	1	2	3	1	2	2	2	1	0
2.16	1.93	0.34	1.11917	105.181	5.67647	125	203	41.3	25.1	1.64542	50.95	59	3.76	2	64	21.7555	1	0	0	0	9	2	3.7	1	1	2	1	1	2	2	1	0
1.55	1.63	0.32	0.95092	41.9632	5.09375	133	68.4	32.1	28.7	1.11847	40.25	93	3.76	1	57	24.0882	1	1	0	0	9	2	4.7	2	2	1	1	2	2	1	1	0
5.21	1.79	0.98	2.91061	241.899	1.82653	104	433	41	35.6	1.15169	49.95	104	3.75	2	60	14.5003	1	1	1	0	5	1	2	1	2	3	1	1	2	2	1	0
2.42	1.27	0.28	1.90551	131.496	4.53571	123	167	35.5	23.9	1.48536	41.85	46	3.75	2	47	22.7732	1	0	0	0	5	1	2.8	1	2	2	1	1	1	2	1	0
3.41	1.12	0.17	3.04464	196.429	6.58824	110	220	43.6	27.3	1.59707	49.2	49	3.75	2	57	28.2284	1	1	0	0	7	2	3.6	1	2	3	1	2	2	2	1	0
4.8	1.37	0.48	3.50365	132.117	2.85417	142	181	43.5	24.8	1.75403	50.35	103	3.75	1	64	26.1224	1	1	0	0	8	2	6.4	2	2	1	1	1	1	2	1	0
6.33	2.06	0.94	3.07282	129.126	2.19149	77	266	41.7	33.9	1.23009	52	383	3.75	2	67	22.317	1	1	1	0	10	3	2.1	1	2	3	2	2	2	2	1	0
2.55	1.98	0.33	1.28788	73.7374	6	150	146	39	25.8	1.51163	48.9	89	3.75	1	57	26.1962	1	0	0	0	6	1	3.2	1	1	1	3	1	1	2	3	0
2.92	2.09	0.36	1.39713	106.699	5.80556	136	223	40.1	23.3	1.72103	50.55	97	3.75	1	43	24.2215	1	0	0	0	8	2	2.5	1	2	2	3	1	1	2	4	0
4.02	1.18	0.33	3.40678	192.373	3.57576	126	227	36	36.9	0.97561	41.9	53	3.74	2	53	25.3906	1	0	0	0	5	1	2.6	1	2	1	1	1	1	2	1	0
4.39	1.4	0.26	3.13571	117.857	5.38462	146	165	45	25.3	1.77866	52	92	3.74	1	44	28.7211	1	1	1	0	8	2	2.8	1	2	3	1	1	2	2	1	0
1.83	1.83	0.3	1	143.169	6.1	129	262	36.4	29	1.25517	45.55	55	3.74	2	53	24.1217	1	0	0	0	9	2	3.5	1	2	1	1	2	2	2	1	0
3.21	2.01	0.63	1.59701	151.244	3.19048	139	304	40.7	22	1.85	50.75	94	3.74	1	52	19.5312	1	0	0	0	9	2	6.2	2	1	2	1	1	2	2	1	0
3.05	2.33	0.59	1.30901	88.8412	3.94915	145	207	41.5	32.6	1.27301	53.15	66	3.73	1	57	26.1493	1	0	0	0	4	1	3	1	2	1	1	1	1	2	1	0
8.08	0.9	0.64	8.97778	182.222	1.40625	139	164	38.8	25	1.552	43.3	81	3.73	1	53	22.68	1	0	0	0	5	1	1.5	1	2	2	1	1	2	2	1	0
3.01	3.4	0.51	0.885294	67.0588	6.66667	126	228	39.8	25.7	1.54864	56.8	73	3.73	1	42	25.9766	1	0	0	0	5	1	3.2	1	2	3	1	1	2	2	1	0
2.12	1.55	0.4	1.36774	98.0645	3.875	128	152	40.6	22.2	1.82883	48.35	61	3.73	2	63	31.25	2	1	0	0	7	2	6.7	2	2	3	1	1	1	2	1	0
2.92	1.2	0.38	2.43333	159.167	3.15789	120	191	39.7	25.7	1.54475	45.7	60	3.73	2	65	19.6752	1	0	0	0	8	2	5	2	2	1	1	2	1	2	1	0
3.56	1.05	1.07	3.39048	257.143	0.981308	160	270	35.9	34.1	1.05279	41.15	102	3.72	1	71	25.4327	1	0	0	0	6	1	2	1	2	3	1	1	1	2	1	0
2.05	1.15	0.43	1.78261	156.522	2.67442	139	180	41.2	31.7	1.29968	46.95	97	3.72	1	51	22.9854	1	1	0	0	7	2	2.5	1	1	2	1	1	2	2	1	0
3.87	1.71	0.33	2.26316	167.251	5.18182	128	286	39	30.1	1.29568	47.55	51	3.72	2	51	28.3039	1	0	0	0	7	2	5.4	2	2	1	2	2	1	2	1	0
4.45	1.84	0.64	2.41848	135.326	2.875	138	249	44.1	27.6	1.59783	53.3	101	3.72	1	59	26.079	1	1	1	0	8	2	1.9	1	2	2	3	1	1	2	4	0
4.56	1.56	0.44	2.92308	102.564	3.54545	141	160	40.3	20.8	1.9375	48.1	77	3.72	1	56	22.0386	1	0	0	0	9	2	3.79	1	2	2	3	2	2	2	4	0
3.39	2.16	0.37	1.56944	124.537	5.83784	161	269	41.8	23	1.81739	52.6	69	3.71	1	46	24.7721	1	1	0	0	4	1	4	1	2	2	1	2	2	2	1	0
3.09	1.46	0.38	2.11644	141.781	3.84211	152	207	48	25.5	1.88235	55.3	59	3.71	1	57	24.8163	1	0	1	0	5	1	2	1	2	2	1	1	2	2	1	0
4.45	1.9	0.56	2.34211	132.632	3.39286	125	252	42.1	29.6	1.4223	51.6	130	3.71	1	54	27.3982	1	1	0	0	7	2	5.7	2	2	3	1	1	1	2	1	0
3.17	1.73	0.51	1.83237	108.092	3.39216	127	187	36.5	25.2	1.44841	45.15	99	3.71	1	63	26.5731	1	0	0	0	8	2	5	2	2	3	1	2	1	2	1	0
2.97	2.32	0.38	1.28017	94.3966	6.10526	121	219	42.2	25.6	1.64844	53.8	70	3.71	1	47	22.921	1	0	0	0	9	2	4.1	2	2	1	1	1	1	2	1	0
3.46	2.24	0.63	1.54464	64.2857	3.55556	132	144	45.3	26.2	1.72901	56.5	75	3.71	1	51	23.5615	1	0	1	0	10	3	2.9	1	2	2	1	1	2	2	1	0
5.08	3.09	0.58	1.64401	67.9612	5.32759	157	210	42.6	27.1	1.57196	58.05	90	3.71	1	26	24.2215	1	0	0	0	11	3	4.3	2	2	3	1	1	2	2	1	0
2.69	1.72	0.42	1.56395	65.1163	4.09524	120	112	45.4	23	1.97391	54	75	3.7	2	52	28.5665	1	1	0	0	10	3	5.2	2	1	2	1	2	2	2	1	0
4.57	1.72	0.39	2.65698	84.8837	4.41026	149	146	39.8	24.5	1.62449	48.4	65	3.7	1	54	24.5089	1	0	0	0	10	3	2.3	1	2	2	1	1	1	1	4	0
1.84	1.32	0.27	1.39394	118.939	4.88889	130	157	40	25.9	1.5444	46.6	67	3.7	2	42	21.2279	1	0	0	0	5	1	1.7	1	2	1	3	1	2	2	3	0
4.52	2.95	0.62	1.5322	100	4.75806	153	295	42.4	22.6	1.87611	57.15	65	3.69	1	28	21.2245	1	0	0	0	5	1	3.1	1	2	1	1	1	2	2	1	0
3.84	2.06	0.45	1.86408	95.6311	4.57778	125	197	38.4	29.7	1.29293	48.7	65	3.69	1	58	21.4619	1	0	0	0	6	1	2.3	1	2	1	1	1	1	2	1	0
1.99	2.08	0.35	0.956731	96.1538	5.94286	116	200	39.7	28	1.41786	50.1	46	3.69	2	49	20.2848	1	0	0	0	9	2	3.2	1	2	2	1	1	2	2	1	0
3.07	1.18	0.65	2.60169	211.864	1.81538	161	250	39.1	26.6	1.46992	45	86	3.69	1	58	25.3934	1	0	0	0	9	2	5	2	2	2	1	2	2	2	1	0
6.83	1.65	0.59	4.13939	122.424	2.79661	141	202	42.6	24.4	1.7459	50.85	91	3.69	1	37	23.6614	1	0	0	0	9	2	5.2	2	1	1	3	2	1	2	3	0
4.04	2.72	0.75	1.48529	86.3971	3.62667	157	235	46.9	25.2	1.86111	60.5	80	3.69	1	52	26.7299	1	0	0	0	10	3	6	2	2	3	3	2	2	2	3	0
2.98	1.68	0.53	1.77381	74.4048	3.16981	137	125	38	24.9	1.5261	46.4	70	3.68	1	77	23.8751	1	1	0	0	7	2	3.4	1	2	3	1	2	1	2	1	0
4.43	1.9	0.36	2.33158	104.737	5.27778	164	199	46.6	23.1	2.01732	56.1	78	3.68	1	55	30.0781	1	0	0	0	7	2	6.8	2	2	2	1	1	1	2	1	0
5.75	2.49	0.83	2.30924	115.663	3	144	288	37.8	23.4	1.61538	50.25	82	3.68	1	57	22.6757	1	0	0	0	8	2	5	2	2	2	1	1	2	2	1	0
1.91	1.86	0.52	1.02688	137.634	3.57692	153	256	40.9	28.1	1.45552	50.2	73	3.68	1	56	24.8016	1	0	0	0	10	3	4.4	2	1	1	1	1	1	2	1	0
3.14	1.51	0.19	2.07947	189.404	7.94737	129	286	47	26.5	1.77358	54.55	62	3.68	2	53	24.974	1	0	0	0	11	3	4.7	2	2	3	2	2	2	2	1	0
4.45	1.61	0.57	2.76398	137.267	2.82456	151	221	42.5	20.4	2.08333	50.55	79	3.67	1	50	24.8163	1	0	0	0	7	2	1.8	1	2	3	1	1	1	2	1	0
2.92	2.01	0.65	1.45274	109.95	3.09231	142	221	37.8	23.7	1.59494	47.85	90	3.67	1	62	26.8136	2	0	0	0	8	2	2.8	1	1	1	1	1	2	1	1	0
5.11	1.6	0.49	3.19375	115.625	3.26531	133	185	47	26.8	1.75373	55	75	3.67	1	49	32.41	1	0	1	0	8	2	5.3	2	2	1	1	2	2	2	1	0
2.86	1.56	0.47	1.83333	80.1282	3.31915	115	125	39.4	24.3	1.6214	47.2	51	3.67	2	59	24.8358	1	0	1	0	9	2	3.4	1	2	2	1	1	2	2	1	0
2.39	2.55	0.4	0.937255	86.6667	6.375	150	221	39.5	25	1.58	52.25	78	3.67	1	47	28.4082	1	0	0	0	9	2	5.1	2	2	1	1	2	1	2	1	0
2.22	0.85	0.34	2.61176	244.706	2.5	116	208	34.5	33.4	1.03293	38.75	63	3.67	2	54	21.4844	1	0	0	0	6	1	3	1	2	2	1	1	1	2	2	0
4.1	1.16	0.39	3.53448	238.793	2.97436	153	277	30.1	28	1.075	35.9	102	3.67	1	36	23.3067	1	0	0	0	7	2	6.8	2	2	1	3	2	2	2	2	0
5.61	2.07	0.56	2.71014	143.961	3.69643	114	298	44.6	28.5	1.56491	54.95	59	3.67	2	29	25.6489	1	0	0	0	9	2	5.2	2	1	2	3	2	2	2	4	0
2.89	1.89	0.38	1.5291	80.9524	4.97368	150	153	43.4	26.8	1.6194	52.85	84	3.66	1	26	27.4717	1	0	0	0	4	1	1.1	1	2	1	1	1	2	2	1	0
3.36	2.52	0.35	1.33333	85.3175	7.2	132	215	41.3	27.5	1.50182	53.9	78	3.66	1	65	25.9879	2	1	1	0	8	2	3.7	1	1	1	1	1	2	2	1	0
3.56	2	0.36	1.78	59.5	5.55556	129	119	42.3	26.4	1.60227	52.3	50	3.66	2	71	20.061	2	1	1	0	9	2	2	1	1	2	1	2	2	2	1	0
8.08	1.81	0.82	4.46409	73.4807	2.20732	146	133	41.3	21.7	1.90323	50.35	125	3.66	1	56	27.0416	1	1	0	0	10	3	4.6	2	1	1	1	1	1	2	1	0
2.48	1.48	0.33	1.67568	118.243	4.48485	139	175	41.6	29.2	1.42466	49	65	3.66	1	60	18.0427	1	0	0	0	8	2	6	2	2	3	2	2	1	2	1	0
3.13	1.91	0.31	1.63874	98.9529	6.16129	133	189	35.9	26.7	1.34457	45.45	120	3.66	1	44	26.8612	1	0	0	0	8	2	6.6	2	1	1	3	2	1	2	3	0
4.06	1.77	0.71	2.29379	240.113	2.49296	106	425	46.5	32.4	1.43519	55.35	59	3.66	2	39	23.3844	1	0	0	0	10	3	5	2	1	2	2	2	1	2	4	1
2.06	2.1	0.43	0.980952	97.619	4.88372	147	205	43.2	23.6	1.83051	53.7	83	3.65	1	43	26.5118	1	0	0	0	4	1	1.1	1	2	2	1	1	2	2	1	0
5.37	2.11	0.62	2.54502	103.791	3.40323	127	219	40.2	32.1	1.25234	50.75	55	3.65	1	61	27.3437	1	1	0	0	6	1	3.1	1	2	2	2	1	1	2	2	0
4.35	1.37	0.44	3.17518	152.555	3.11364	130	209	39.7	21.1	1.88152	46.55	48	3.64	2	54	30.0781	1	0	0	0	5	1	1.7	1	2	2	1	1	2	2	1	0
4.26	2.48	0.49	1.71774	135.484	5.06122	117	336	42.2	30.6	1.37908	54.6	52	3.64	2	46	27.8852	1	0	0	0	5	1	2.3	1	2	2	1	1	1	2	1	0
2.19	2.04	0.44	1.07353	128.431	4.63636	116	262	40.1	25.2	1.59127	50.3	59	3.64	2	45	18.424	1	0	0	0	5	1	3.4	1	2	1	1	1	2	2	1	0
2.94	3.11	0.54	0.945338	51.4469	5.75926	146	160	42.5	24.4	1.7418	58.05	77	3.64	1	51	25.9516	1	0	0	1	10	3	5.6	2	1	1	1	2	1	2	1	0
2.47	2.8	0.35	0.882143	64.2857	8	138	180	39.6	28.3	1.39929	53.6	81	3.64	1	46	27.7323	1	0	0	0	6	1	3	1	2	1	1	1	1	2	3	0
1.82	1.99	0.36	0.914573	95.9799	5.52778	121	191	37.6	21.1	1.78199	47.55	57	3.64	2	23	16.7969	1	0	0	0	10	3	4.8	2	1	1	2	2	1	2	2	0
3.56	1.63	0.55	2.18405	181.595	2.96364	116	296	37.7	27.3	1.38095	45.85	52	3.64	2	48	22.9421	1	0	0	0	5	1	4.4	2	2	1	3	1	2	2	3	0
2.72	0.9	0.43	3.02222	138.889	2.09302	134	125	36.5	21.8	1.67431	41	75	3.63	1	78	19.4674	1	0	0	0	5	1	2.3	1	2	1	1	2	2	2	1	0
3.95	1.47	0.35	2.68707	134.014	4.2	135	197	41.4	27.8	1.48921	48.75	82	3.63	1	50	24.841	1	0	0	0	6	1	4	1	2	3	1	1	2	2	1	0
2.93	1.3	0.51	2.25385	85.3846	2.54902	130	111	37.4	26.8	1.39552	43.9	68	3.63	1	63	23.8751	2	0	0	0	10	3	3	1	2	3	1	1	1	2	1	0
2.13	2.59	0.36	0.822394	83.7838	7.19444	110	217	34.1	26	1.31154	47.05	64	3.63	2	70	24.9199	1	1	0	0	10	3	5.7	2	2	3	1	1	2	2	1	0
3.4	2.03	0.53	1.67488	113.3	3.83019	144	230	39.3	26.7	1.47191	49.45	68	3.63	1	41	28.7347	1	0	0	0	8	2	5.9	2	2	2	1	1	2	2	1	1
4.21	2.99	0.55	1.40803	68.5619	5.43636	155	205	40.7	32.9	1.23708	55.65	67	3.62	1	57	26.1962	1	1	1	0	5	1	4.2	2	2	1	1	1	1	2	1	0
2.6	1.71	0.47	1.52047	101.754	3.6383	141	174	45.1	26.1	1.72797	53.65	65	3.62	1	58	25.5102	1	1	1	0	7	2	5.5	2	2	1	1	2	2	2	1	0
3.23	1.42	0.57	2.27465	81.6901	2.49123	93	116	41.2	33	1.24848	48.3	861	3.62	1	66	17.3134	2	1	0	0	5	1	2.9	1	2	1	1	2	2	2	4	0
1.92	1.18	0.73	1.62712	225.424	1.61644	121	266	41.8	20.6	2.02913	47.7	85	3.62	1	52	24.7721	1	0	0	0	9	2	5.6	2	2	2	2	1	1	2	1	0
2.13	1.81	0.3	1.1768	80.1105	6.03333	130	145	35.9	30.4	1.18092	44.95	55	3.62	2	44	24.3046	1	0	0	0	6	1	1.7	1	2	2	3	1	2	2	3	0
3.2	1.76	0.35	1.81818	84.6591	5.02857	150	149	38.3	28.9	1.32526	47.1	73	3.61	1	70	26.8519	1	0	0	0	4	1	2.8	1	2	1	1	1	1	2	1	0
3.39	2.21	0.42	1.53394	59.276	5.2619	131	131	38.8	24.7	1.57085	49.85	66	3.61	1	60	25.2163	1	0	0	0	5	1	4	1	2	3	1	1	1	2	1	0
3.83	1.57	0.47	2.43949	128.025	3.34043	136	201	40	27.2	1.47059	47.85	102	3.61	1	58	25.4028	2	1	0	1	6	1	1.2	1	2	2	1	1	1	2	1	0
5.41	1.06	0.5	5.10377	129.245	2.12	118	137	38.2	32.9	1.16109	43.5	77	3.61	2	52	16.4062	1	1	0	0	8	2	3.9	1	2	2	1	2	2	2	1	0
3.48	1.81	0.59	1.92265	112.155	3.0678	134	203	42.7	23.3	1.83262	51.75	81	3.61	1	34	18.5185	1	0	0	0	9	2	4.8	2	2	1	1	2	2	2	1	0
3.96	1.29	0.54	3.06977	86.0465	2.38889	130	111	39.6	24.6	1.60976	46.05	76	3.61	1	59	20.0692	1	1	0	0	9	2	5.5	2	2	2	1	2	1	2	1	0
3.21	1.7	0.5	1.88824	112.941	3.4	145	192	43.1	24.3	1.77366	51.6	77	3.61	1	36	29.3776	1	0	0	0	10	3	4.5	2	2	3	1	1	2	2	1	0
3.78	1.47	0.46	2.57143	155.782	3.19565	133	229	38.2	33	1.15758	45.55	130	3.61	1	67	26.2976	2	1	1	0	5	1	2.5	1	2	1	1	1	2	2	2	0
2.06	1.55	0.38	1.32903	110.323	4.07895	119	171	42.7	30.4	1.40461	50.45	63	3.61	2	46	21.2306	1	0	0	0	8	2	7	2	2	3	2	2	1	2	1	0
2.71	0.93	0.32	2.91398	122.581	2.90625	130	114	35.8	23.5	1.5234	40.45	67	3.61	1	59	23.533	1	0	0	0	7	2	4.5	2	2	1	3	2	1	2	3	0
3.74	1.78	0.44	2.10112	25.2809	4.04545	143	45	39.8	28.8	1.38194	48.7	90	3.61	1	52	22.5827	1	0	0	0	9	2	4.6	2	2	3	2	2	1	2	1	1
2.42	1.48	0.48	1.63514	140.541	3.08333	131	208	39.2	26.6	1.47368	46.6	65	3.6	1	46	22.4913	1	0	0	0	8	2	3.7	1	2	2	1	1	2	2	1	0
3.97	2.21	0.49	1.79638	64.2534	4.5102	144	142	41.6	21.8	1.90826	52.65	99	3.6	1	54	26.9274	1	0	0	0	8	2	3.8	1	2	2	1	1	2	2	1	0
3.19	2.13	0.57	1.49765	109.39	3.73684	132	233	41.6	24.7	1.68421	52.25	79	3.6	1	74	29.7578	2	1	0	0	8	2	4.1	2	2	2	1	1	1	2	1	0
3.82	2.48	0.39	1.54032	106.048	6.35897	90	263	42.8	30.2	1.41722	55.2	90	3.6	2	59	20.7031	1	0	0	0	9	2	3.6	1	2	3	1	1	2	2	1	0
2.65	1.36	0.32	1.94853	138.235	4.25	139	188	40.6	34.2	1.18713	47.4	86	3.6	1	70	27.7177	2	1	0	1	9	2	4.2	2	2	1	1	2	2	2	1	0
1.54	1.26	0.24	1.22222	195.238	5.25	122	246	43.4	30.8	1.40909	49.7	49	3.6	2	36	18.3143	1	0	0	0	7	2	5.9	2	2	3	3	1	1	2	4	0
3.28	2.15	0.19	1.52558	89.3023	11.3158	129	192	42.3	22.2	1.90541	53.05	57	3.59	2	69	26.0584	1	0	0	0	4	1	3	1	2	1	1	2	2	2	1	0
4.23	2.61	0.6	1.62069	90.0383	4.35	135	235	41.7	29.3	1.42321	54.75	88	3.59	1	55	23.03	1	1	0	1	4	1	3.4	1	2	2	1	1	1	2	1	0
2.2	1.28	0.26	1.71875	153.906	4.92308	100	197	39.7	23.4	1.69658	46.1	80	3.59	1	56	18.3768	1	0	0	0	8	2	2.7	1	2	3	1	2	2	2	1	0
2.34	1.2	0.45	1.95	156.667	2.66667	143	188	40	23.3	1.71674	46	88	3.59	1	69	29.0174	2	1	0	0	9	2	4	1	1	2	1	2	2	2	1	0
4.34	1.89	0.49	2.2963	88.8889	3.85714	147	168	40.6	29.2	1.39041	50.05	91	3.59	1	51	22.4913	1	0	0	0	9	2	5.4	2	2	2	1	2	1	2	1	0
2.35	1.77	0.38	1.32768	74.0113	4.65789	133	131	40.7	26.1	1.55939	49.55	96	3.59	1	58	21.7193	2	0	0	0	4	1	5.2	2	2	1	1	2	1	1	2	0
3.2	2.75	0.61	1.16364	87.2727	4.5082	154	240	44.2	24.8	1.78226	57.95	102	3.59	1	42	493.754	1	0	0	0	6	1	2.8	1	2	2	3	1	1	2	4	0
2.81	1.7	0.44	1.65294	128.235	3.86364	144	218	44.1	22.2	1.98649	52.6	68	3.59	1	65	25.4694	1	0	0	1	6	1	3.8	1	2	2	3	1	2	2	4	0
4.22	1.74	0.53	2.42529	120.69	3.28302	172	210	48.8	23.9	2.04184	57.5	74	3.58	1	37	27.7177	1	0	0	0	4	1	2.4	1	2	2	1	1	1	2	1	0
2.73	1.77	0.31	1.54237	170.621	5.70968	109	302	38.3	27.3	1.40293	47.15	58	3.58	2	50	22.2137	1	0	0	0	4	1	2.9	1	2	3	1	1	2	2	1	0
4.41	3.46	0.51	1.27457	53.7572	6.78431	157	186	41.4	19.3	2.14508	58.7	96	3.58	1	69	28.3737	1	1	0	0	8	2	4.6	2	2	3	1	1	2	2	1	0
6.47	2.61	0.73	2.47893	88.5057	3.57534	133	231	36.5	33	1.10606	49.55	60	3.57	2	69	40.5696	1	1	1	0	4	1	2.5	1	2	2	1	1	2	2	1	0
2.45	1.3	0.27	1.88462	124.615	4.81481	142	162	38.1	28.6	1.33217	44.6	59	3.57	2	70	27.1111	1	1	0	0	5	1	2.8	1	2	2	1	1	1	2	1	0
3.53	1.38	0.28	2.55797	158.696	4.92857	145	219	44.2	24.5	1.80408	51.1	74	3.57	1	48	20.6852	1	1	0	0	7	2	3.9	1	2	1	1	1	1	2	1	0
2.46	1.73	0.35	1.42197	150.867	4.94286	145	261	42.7	24.4	1.75	51.35	69	3.57	1	35	22.6562	1	0	0	0	8	2	3.7	1	2	2	1	1	1	2	1	0
1.79	1.54	0.7	1.16234	151.948	2.2	136	234	34.9	24.9	1.40161	42.6	73	3.57	1	62	23.9591	1	0	0	0	9	2	4.7	2	1	2	1	1	1	2	1	0
5.53	1.91	0.5	2.89529	170.157	3.82	145	325	44.8	30.5	1.46885	54.35	81	3.57	1	32	24.8016	1	0	0	0	9	2	5.5	2	2	3	1	2	1	2	1	0
4.16	2.43	0.51	1.71193	104.527	4.76471	146	254	41.2	25.8	1.5969	53.35	81	3.57	1	43	24.977	1	0	0	0	8	2	2.8	1	2	3	1	1	2	2	2	0
3.92	3.32	0.64	1.18072	73.494	5.1875	121	244	42.5	31.3	1.35783	59.1	51	3.57	2	28	22.0386	1	0	0	0	6	1	3.8	1	2	3	2	1	1	1	1	0
5.92	1.32	0.8	4.48485	234.848	1.65	106	310	36.7	30.9	1.1877	43.3	62	3.57	2	45	19.4674	1	0	0	0	7	2	3.3	1	2	3	3	2	1	2	4	1
1.48	0.59	0.19	2.50847	89.8305	3.10526	103	53	41.2	25	1.648	44.15	70	3.56	1	54	24.8016	1	0	0	0	4	1	1.7	1	2	2	1	1	2	2	1	0
2.97	1.24	0.33	2.39516	151.613	3.75758	147	188	41.9	24.5	1.7102	48.1	68	3.56	1	66	32.41	1	1	0	0	5	1	2.5	1	2	3	1	1	2	2	1	0
5.56	1.3	0.5	4.27692	99.2308	2.6	122	129	35.9	17.1	2.09942	42.4	107	3.56	1	62	29.7578	2	1	0	0	7	2	3.9	1	2	1	1	1	1	2	1	0
2.86	1.87	0.71	1.52941	136.898	2.6338	152	256	43.2	23.7	1.82278	52.55	76	3.56	1	53	22.1453	1	0	0	0	7	2	4.7	2	2	2	1	2	1	2	1	0
2.17	1.76	0.52	1.23295	135.795	3.38462	156	239	44.1	28.7	1.53659	52.9	66	3.56	1	48	26.5625	1	0	0	0	9	2	4.8	2	2	2	1	1	1	2	1	0
1.27	2.29	0.36	0.554585	102.183	6.36111	113	234	35.4	28.4	1.24648	46.85	62	3.55	2	69	29.1749	1	1	1	0	6	1	2	1	2	1	1	1	2	2	1	0
4.95	2.01	0.8	2.46269	91.5423	2.5125	124	184	40.1	30.8	1.30195	50.15	90	3.55	2	54	25.8065	1	0	0	0	7	2	3.7	1	2	1	1	2	1	2	1	0
1.77	1.25	0.28	1.416	92.8	4.46429	125	116	39.7	25.6	1.55078	45.95	123	3.55	1	67	20.6852	1	1	1	0	8	2	2	1	2	2	3	1	1	2	2	0
5.9	1.3	0.9	4.53846	210.769	1.44444	108	274	37.4	36.3	1.0303	43.9	91	3.55	1	69	24.4898	2	1	0	0	5	1	3.2	1	2	1	2	1	2	2	1	1
3.59	2.99	0.73	1.20067	48.495	4.09589	151	145	41.8	24.5	1.70612	56.75	80	3.54	1	49	24.2123	1	0	0	0	5	1	1	1	2	1	1	1	2	2	1	0
4.32	1.66	0.37	2.60241	81.3253	4.48649	131	135	37.2	32.4	1.14815	45.5	52	3.54	2	39	27.3399	1	0	0	0	8	2	5.7	2	2	1	1	2	1	2	1	0
2.5	2.16	0.36	1.15741	100.463	6	145	217	44.4	28.1	1.58007	55.2	97	3.54	1	52	25.6369	1	1	0	0	8	2	4.7	2	1	2	2	1	1	2	1	0
5.37	1.72	0.49	3.12209	189.535	3.5102	135	326	45.1	32.7	1.3792	53.7	58	3.54	2	36	24.974	1	0	0	0	10	3	3.3	1	2	2	2	2	1	2	1	0
4.56	1.57	0.55	2.90446	115.287	2.85455	164	181	42.9	30.1	1.42525	50.75	77	3.53	1	57	27.4406	1	0	0	0	9	2	5.8	2	2	3	1	2	2	2	1	0
3.86	2.38	0.4	1.62185	57.563	5.95	159	137	39.4	24.3	1.6214	51.3	74	3.53	1	55	25.0298	1	0	1	0	10	3	3.7	1	2	3	1	2	2	2	1	0
3.25	2.51	0.41	1.29482	58.5657	6.12195	160	147	41.8	25.9	1.6139	54.35	80	3.53	1	26	25.8264	1	0	0	0	7	2	3.6	1	1	1	3	1	1	2	3	0
5.73	1.95	0.9	2.93846	216.923	2.16667	104	423	30.6	34	0.9	40.35	73	3.53	2	36	24.5578	1	0	0	0	4	1	1.7	1	2	2	3	1	1	2	4	0
2.52	1.72	0.31	1.46512	106.395	5.54839	124	183	38.4	30.7	1.25081	47	78	3.53	1	70	25.1486	1	1	1	0	9	2	6.4	2	2	2	1	2	2	2	1	1
5	1.36	0.62	3.67647	243.382	2.19355	113	331	35.9	39.9	0.899749	42.7	112	3.53	1	48	28.7197	1	0	0	0	9	2	6.4	2	2	2	3	2	2	1	2	1
2.53	2.57	0.48	0.984436	108.56	5.35417	147	279	44.8	25.1	1.78486	57.65	85	3.52	1	37	25.1559	1	0	0	0	4	1	2.6	1	2	2	1	1	1	2	1	0
5.89	1.75	0.56	3.36571	126.286	3.125	129	221	38.8	31	1.25161	47.55	98	3.52	1	66	21.9713	1	0	0	0	5	1	2.6	1	2	2	1	1	1	2	1	0
3.81	1.73	0.49	2.20231	104.046	3.53061	154	180	37.7	25.3	1.49012	46.35	81	3.52	1	72	24.2215	2	1	0	0	6	1	1.2	1	2	3	1	1	1	2	1	0
3.2	2.24	0.5	1.42857	118.304	4.48	131	265	38.1	28.6	1.33217	49.3	57	3.52	2	68	30.1021	2	1	0	1	6	1	6	2	1	1	1	1	1	2	1	0
4.46	1.45	0.4	3.07586	132.414	3.625	162	192	36.8	30.7	1.1987	44.05	133	3.52	1	69	23.4236	1	1	1	0	7	2	2.7	1	2	2	1	1	1	2	1	0
4.26	2.17	0.58	1.96313	83.871	3.74138	146	182	39.5	26.5	1.49057	50.35	73	3.52	1	51	26.8809	1	0	0	0	8	2	3.2	1	2	2	1	1	2	2	1	0
2.26	1.46	0.33	1.54795	78.7671	4.42424	129	115	38	28.5	1.33333	45.3	56	3.52	2	57	19.5556	1	0	0	0	8	2	3.8	1	1	1	1	2	1	2	1	0
3.52	1.95	0.5	1.80513	148.205	3.9	134	289	35.8	31	1.15484	45.55	50	3.52	2	65	26.635	2	1	0	0	8	2	5.94	2	2	1	1	2	2	2	1	0
3.44	1.83	0.55	1.87978	103.279	3.32727	110	189	33	30.1	1.09635	42.15	77	3.52	2	67	21.2279	1	1	0	1	9	2	5	2	2	1	1	1	1	2	2	0
1.68	2.17	0.31	0.774194	75.576	7	122	164	37.8	26.2	1.44275	48.65	88	3.52	1	52	22.8822	1	0	0	0	7	2	5.7	2	2	1	1	2	2	2	3	0
3.13	1.61	0.73	1.9441	137.888	2.20548	120	222	37.2	33.6	1.10714	45.25	88	3.52	1	73	23.1834	1	1	1	0	8	2	6	2	2	1	2	2	2	2	1	0
2.42	1.18	0.33	2.05085	194.068	3.57576	126	229	41.6	24.7	1.68421	47.5	59	3.51	2	58	20.625	1	0	0	0	8	2	3.6	1	1	1	1	1	2	2	1	0
3.74	1.69	0.67	2.21302	150.296	2.52239	123	254	48.3	23.9	2.02092	56.75	79	3.51	1	50	25.9909	1	0	0	0	8	2	4	1	2	3	1	1	2	2	1	0
4.14	1.1	0.28	3.76364	265.455	3.92857	163	292	42.3	31.5	1.34286	47.8	70	3.5	1	66	26.2773	2	1	0	0	6	1	2.6	1	2	2	1	1	1	2	1	0
3.09	1.64	0.37	1.88415	140.244	4.43243	126	230	39.5	26.1	1.51341	47.7	43	3.5	2	48	23.7253	1	0	0	0	7	2	2.8	1	1	2	1	1	1	2	1	0
2.62	2.22	0.41	1.18018	97.7477	5.41463	153	217	39.2	25.6	1.53125	50.3	81	3.5	1	45	21.6713	1	0	0	0	8	2	6.6	2	2	1	1	1	1	2	1	0
4.22	1.43	0.41	2.95105	139.161	3.4878	151	199	39.5	25.9	1.5251	46.65	112	3.5	1	73	26.7848	1	1	0	1	9	2	3.45	1	2	1	1	2	1	2	1	0
3.59	2.28	0.67	1.57456	84.6491	3.40299	161	193	46	21.3	2.15962	57.4	98	3.5	1	33	27.7575	1	0	0	0	9	2	4.9	2	2	2	1	1	2	2	1	0
1.26	1.07	0.35	1.17757	93.4579	3.05714	97	100	36	30.7	1.17264	41.35	84	3.5	2	81	15.625	1	1	0	0	9	2	5.3	2	2	2	1	2	2	2	1	0
2.37	1.56	0.48	1.51923	99.359	3.25	107	155	38.3	26.2	1.46183	46.1	64	3.5	2	53	21.0937	1	0	0	0	10	3	6.5	2	2	1	1	2	2	2	1	0
6.05	0.69	0.9	8.76812	686.957	0.766667	82	474	26.8	45.9	0.583878	30.25	68	3.5	1	68	21.9899	1	1	0	0	11	3	5.9	2	2	1	2	2	1	2	1	0
5.15	1.39	0.56	3.70504	340.288	2.48214	78	473	29	56.8	0.510563	35.95	102	3.5	2	62	17.805	1	1	0	0	10	3	5.7	2	1	3	2	2	2	2	1	1
2.73	1.97	0.45	1.38579	101.015	4.37778	131	199	42.2	31.1	1.35691	52.05	63	3.49	2	50	22.7694	1	0	0	0	4	1	1.5	1	2	2	1	1	1	2	1	0
4.23	0.87	0.73	4.86207	194.253	1.19178	140	169	38.1	29.4	1.29592	42.45	57	3.49	1	69	24.539	1	0	0	0	5	1	3	1	2	1	1	1	2	2	1	0
5.23	1	0.71	5.23	141	1.40845	120	141	40.8	32	1.275	45.8	122	3.49	1	68	24.8016	1	0	1	0	7	2	5.6	2	2	1	2	2	2	2	1	0
2.99	1.78	0.36	1.67978	144.944	4.94444	134	258	40.5	24.3	1.66667	49.4	97	3.48	1	51	24.3824	1	0	0	0	4	1	1.2	1	2	2	1	1	2	2	1	0
3.33	1.35	0.43	2.46667	132.593	3.13953	124	179	37.5	20.2	1.85644	44.25	52	3.48	2	42	22.6562	1	0	0	0	4	1	4	1	2	3	1	1	2	2	1	0
7.44	0.95	0.85	7.83158	364.211	1.11765	104	346	25.8	33.2	0.777108	30.55	75	3.48	1	69	21.8871	1	0	0	0	6	1	2.65	1	2	1	1	1	2	2	1	0
4.4	2.79	0.78	1.57706	74.552	3.57692	157	208	41.7	33	1.26364	55.65	90	3.48	1	60	21.551	1	1	0	0	8	2	3.5	1	2	1	1	1	2	2	1	0
1.27	0.92	0.21	1.38043	118.478	4.38095	100	109	35.6	24.5	1.45306	40.2	56	3.48	2	75	20.0288	2	1	0	0	8	2	4.75	2	2	1	2	2	1	2	1	0
2.83	1.98	0.42	1.42929	119.697	4.71429	134	237	39.8	29.3	1.35836	49.7	90	3.47	1	38	16.263	1	0	0	1	9	2	3.5	1	2	1	1	1	1	2	1	0
3.21	1.18	0.56	2.72034	149.153	2.10714	135	176	38.8	27	1.43704	44.7	66	3.47	1	70	21.1463	1	0	0	0	4	1	3	1	2	3	2	1	1	2	1	0
5.42	2.56	0.39	2.11719	107.812	6.5641	156	276	42	30.7	1.36808	54.8	83	3.46	1	47	30.1103	1	0	0	0	8	2	2.8	1	1	1	1	1	2	2	1	0
3.08	1.79	0.42	1.72067	120.67	4.2619	127	216	35.8	28.7	1.24739	44.75	58	3.46	2	66	24.3418	1	1	1	0	8	2	5.7	2	2	1	1	2	1	2	1	0
2.71	2.18	0.48	1.24312	117.89	4.54167	119	257	42.4	23.9	1.77406	53.3	84	3.46	1	41	22.7204	1	0	0	0	10	3	2.2	1	2	1	1	2	2	2	1	0
2.78	1.43	0.36	1.94406	90.9091	3.97222	140	130	39.6	21.7	1.82488	46.75	71	3.45	1	32	23.8751	1	0	0	0	7	2	2.6	1	1	2	1	1	2	2	1	0
4.65	1.31	0.48	3.54962	183.969	2.72917	98	241	33.9	37.9	0.894459	40.45	91	3.45	1	59	19.487	2	0	1	0	8	2	7	2	2	2	2	2	2	2	1	1
5.12	1.46	0.34	3.50685	153.425	4.29412	143	224	42.7	25	1.708	50	60	3.44	1	53	25.2163	1	1	0	0	6	1	4.7	2	2	3	1	2	2	2	1	0
3.05	2.32	0.49	1.31466	152.586	4.73469	130	354	39.5	22	1.79545	51.1	81	3.44	1	46	17.4329	1	0	0	0	7	2	3.6	1	2	2	1	1	2	1	1	0
4.01	3.41	0.56	1.17595	79.1789	6.08929	150	270	41.3	23.9	1.72803	58.35	83	3.44	1	52	23.1481	1	0	0	1	4	1	1.6	1	2	2	1	1	1	2	1	1
3.21	2	0.43	1.605	136	4.65116	145	272	42.7	27.9	1.53047	52.7	69	3.43	1	33	21.9525	1	0	0	0	10	3	4.2	2	1	1	1	2	1	2	1	0
4.3	1.66	0.52	2.59036	124.699	3.19231	152	207	42.7	24.8	1.72177	51	79	3.42	1	63	23.5294	1	0	0	0	4	1	3.4	1	2	3	1	1	2	2	1	0
4.27	1.44	0.58	2.96528	133.333	2.48276	120	192	42.6	28.7	1.48432	49.8	64	3.42	2	48	24.7475	1	0	0	0	8	2	5	2	2	3	1	1	2	2	2	0
3.58	1.64	0.49	2.18293	105.488	3.34694	140	173	36.5	30.3	1.20462	44.7	70	3.41	1	72	24.2187	1	0	1	0	4	1	3.4	1	2	2	1	1	1	2	1	0
3.38	1.63	0.41	2.07362	100.613	3.97561	137	164	43.5	25.5	1.70588	51.65	100	3.41	1	63	23.7228	1	0	0	0	7	2	2.7	1	2	3	1	1	1	2	1	0
3.45	1.51	0.34	2.28477	103.311	4.44118	118	156	41.8	19.5	2.14359	49.35	64	3.41	2	45	26.2227	1	1	0	0	7	2	3.5	1	1	1	1	1	2	2	2	0
3.3	1.6	0.41	2.0625	101.875	3.90244	121	163	40.9	28.5	1.43509	48.9	52	3.41	2	56	20.4467	1	1	0	0	8	2	2.2	1	1	2	3	1	2	2	4	0
3.65	2.77	0.45	1.31769	55.2347	6.15556	147	153	41.5	24.6	1.68699	55.35	88	3.4	1	65	24.2215	1	1	0	0	4	1	3.2	1	2	3	1	1	2	2	1	0
6.94	0.96	0.54	7.22917	200	1.77778	134	192	36.1	23.2	1.55603	40.9	93	3.4	1	24	24.2215	1	0	0	0	6	1	1.3	1	2	2	1	1	2	2	1	0
2.93	1	0.74	2.93	145	1.35135	151	145	44.1	28.4	1.55282	49.1	96	3.4	1	55	25.7276	1	0	0	0	7	2	2.9	1	1	1	1	1	2	1	1	0
2.36	1.28	0.48	1.84375	209.375	2.66667	134	268	39.1	28.2	1.38652	45.5	65	3.4	1	57	23.5294	2	0	0	0	7	2	3.9	1	1	1	1	1	1	2	1	0
2.17	2.72	0.65	0.797794	117.647	4.18462	124	320	36.8	32.6	1.12883	50.4	80	3.4	1	58	24.2215	1	1	0	0	9	2	4.3	2	1	1	1	1	2	2	1	0
2.89	1.8	0.42	1.60556	91.6667	4.28571	140	165	40.5	33.4	1.21257	49.5	107	3.4	1	55	27.0416	1	1	0	0	9	2	5.5	2	2	1	1	2	1	2	1	0
3.72	2.05	0.38	1.81463	130.732	5.39474	131	268	39.7	29.5	1.34576	49.95	113	3.4	1	39	22.4913	1	0	0	0	9	2	2.2	1	2	3	2	1	2	2	2	0
2.85	2.95	0.47	0.966102	62.7119	6.2766	138	185	43.1	24.2	1.78099	57.85	80	3.4	1	42	22.4913	1	1	0	0	8	2	4	1	2	2	3	1	2	2	4	0
1.67	1.67	0.47	1	85.0299	3.55319	136	142	38.3	27.9	1.37276	46.65	61	3.39	2	25	23.5556	1	0	0	0	8	2	6.56	2	1	2	1	2	2	2	1	0
2.85	1.04	0.42	2.74038	122.115	2.47619	150	127	40.9	26	1.57308	46.1	69	3.39	1	49	24.4473	1	0	0	0	9	2	3.9	1	2	1	1	1	1	2	1	0
4.1	3.46	0.39	1.18497	60.9827	8.87179	148	211	41.1	26.2	1.5687	58.4	73	3.39	1	49	24.1633	1	0	0	0	9	2	5.3	2	2	3	1	1	2	2	1	0
4.31	1.25	0.47	3.448	188.8	2.65957	126	236	38.7	27	1.43333	44.95	48	3.39	2	68	18.6667	2	1	0	0	9	2	6.6	2	1	1	1	2	1	2	1	0
3.24	2.62	0.56	1.23664	95.4198	4.67857	137	250	38.4	28.3	1.35689	51.5	97	3.39	1	61	28.0557	1	0	0	0	10	3	5.8	2	1	2	1	1	1	2	1	0
5.04	0.95	0.55	5.30526	461.053	1.72727	115	438	31.3	39.6	0.790404	36.05	127	3.39	1	74	20.2449	1	0	0	0	7	2	2.8	1	2	2	2	2	2	2	1	0
3.06	1.31	0.41	2.33588	147.328	3.19512	138	193	37.8	27	1.4	44.35	100	3.38	1	70	25.6489	1	0	0	0	8	2	3.3	1	2	2	1	1	2	2	1	0
3.9	1.55	0.32	2.51613	128.387	4.84375	140	199	43.2	22.9	1.88646	50.95	70	3.38	1	45	25.3515	2	1	0	0	6	1	3.6	1	2	1	2	1	1	2	1	0
5.68	2.21	0.75	2.57014	182.353	2.94667	134	403	41.5	36	1.15278	52.55	63	3.38	1	56	23.9995	1	0	0	0	8	2	4.9	2	2	1	2	2	1	1	1	0
2.64	1.7	0.36	1.55294	140	4.72222	123	238	38.7	27.6	1.40217	47.2	48	3.38	2	21	20.1172	1	0	0	0	9	2	3.5	1	1	1	2	1	1	2	1	0
2.43	2.28	0.55	1.06579	79.386	4.14545	142	181	40	27.1	1.47601	51.4	75	3.38	1	47	19.8413	1	0	0	0	10	3	5.2	2	1	1	2	1	1	2	1	0
3.93	1.53	0.46	2.56863	92.1569	3.32609	111	141	39.3	28.7	1.36934	46.95	66	3.38	2	59	23.1911	1	0	0	0	9	2	4.4	2	2	2	3	2	1	2	3	0
5.32	2.04	0.48	2.60784	184.314	4.25	105	376	38.2	29.3	1.30375	48.4	53	3.37	2	39	22.1893	1	0	0	0	4	1	1.8	1	2	3	1	1	2	2	1	0
2.99	2.33	0.39	1.28326	83.2618	5.97436	129	194	43.2	26.2	1.64885	54.85	61	3.37	1	46	28.0664	1	0	0	0	4	1	2.9	1	2	1	1	1	1	2	1	0
2.99	2.33	0.39	1.28326	83.2618	5.97436	129	194	43.2	26.2	1.64885	54.85	61	3.37	1	46	28.0664	1	0	0	0	5	1	2.9	1	2	3	1	1	1	2	1	0
2.56	0.9	0.44	2.84444	148.889	2.04545	141	134	42	28	1.5	46.5	87	3.37	1	30	21.847	1	0	0	0	10	3	2	1	2	2	1	1	2	2	1	0
3.24	2.22	0.54	1.45946	76.1261	4.11111	141	169	39.5	22.7	1.74009	50.6	87	3.37	1	50	24.4898	1	1	0	0	6	1	3.3	1	2	2	2	1	2	2	1	0
3.98	1.79	0.7	2.22346	121.788	2.55714	139	218	38.8	28.9	1.34256	47.75	80	3.37	1	25	20.7612	1	0	0	0	7	2	3.5	1	2	1	3	2	2	2	4	1
2.45	1.64	0.38	1.4939	125.61	4.31579	145	206	42.2	27.7	1.52347	50.4	78	3.36	1	41	21.6296	1	0	0	0	10	3	2.8	1	2	3	1	1	2	2	1	0
2.37	1.42	0.27	1.66901	178.169	5.25926	69	253	33.1	34.4	0.962209	40.2	46	3.36	2	49	20.9566	1	0	0	0	10	3	3.4	1	2	1	1	2	1	2	1	0
3.68	1.7	0.37	2.16471	136.471	4.59459	124	232	45.3	22.7	1.99559	53.8	43	3.36	2	47	21.8522	1	0	0	0	10	3	4.8	2	1	3	1	1	2	2	3	0
3.66	1.8	0.68	2.03333	127.778	2.64706	152	230	44.8	32.7	1.37003	53.8	61	3.35	1	45	24.7676	1	0	0	0	8	2	4.8	2	2	1	1	1	1	2	1	0
3.69	2.3	0.6	1.60435	69.5652	3.83333	128	160	38.9	25.8	1.50775	50.4	96	3.35	1	60	23.634	1	0	0	0	8	2	5.4	2	1	1	2	2	1	2	1	0
2.07	1.98	0.49	1.04545	121.212	4.04082	146	240	38.9	22	1.76818	48.8	76	3.35	1	21	24.1517	1	0	0	0	8	2	4.8	2	2	1	3	1	1	2	2	0
3.55	1.5	0.45	2.36667	189.333	3.33333	117	284	36.3	27.2	1.33456	43.8	53	3.35	2	50	21.4844	1	0	0	0	9	2	6.1	2	1	2	1	2	2	2	1	1
2.72	1.72	0.4	1.5814	106.395	4.3	144	183	39.5	20.2	1.95545	48.1	76	3.34	1	48	19.8347	1	0	0	0	6	1	3.9	1	1	2	1	1	2	2	1	0
3.12	1.05	0.37	2.97143	260	2.83784	116	273	39.2	29.4	1.33333	44.45	62	3.34	2	69	24.974	2	1	0	0	8	2	2.1	1	2	3	1	1	2	2	1	0
4.21	3.66	0.56	1.15027	56.8306	6.53571	150	208	36.1	23.8	1.51681	54.4	73	3.34	1	51	24.8971	1	1	0	0	7	2	4.3	2	2	1	2	2	1	2	1	0
1.98	2.24	0.3	0.883929	103.571	7.46667	160	232	47.3	22.7	2.0837	58.5	88	3.33	1	26	26.5285	1	0	0	0	4	1	1.8	1	2	3	2	1	1	2	1	1
4.33	2.99	0.89	1.44816	131.773	3.35955	144	394	44.7	25.1	1.78088	59.65	77	3.32	1	40	21.0937	1	0	0	0	4	1	2.2	1	2	2	1	1	2	1	1	0
1.63	1.53	0.29	1.06536	106.536	5.27586	140	163	40.6	22.6	1.79646	48.25	89	3.32	1	48	23.3844	1	0	0	0	4	1	2.3	1	2	3	1	1	1	2	1	0
3.03	2.13	0.6	1.42254	73.7089	3.55	134	157	34.3	21.3	1.61033	44.95	88	3.32	1	57	20.5499	1	0	0	0	9	2	4.79	2	1	2	1	2	1	2	1	0
2.8	1.18	0.3	2.37288	129.661	3.93333	123	153	36.7	27.9	1.31541	42.6	83	3.32	2	69	26.6667	2	1	1	0	7	2	3.2	1	2	2	2	1	2	1	1	0
3.35	0.95	0.59	3.52632	269.474	1.61017	148	256	39.4	24.1	1.63485	44.15	84	3.32	1	67	20.8086	1	0	0	0	8	2	6.3	2	2	2	3	2	2	1	2	0
3.3	1.61	0.26	2.04969	124.845	6.19231	112	201	41.6	23.8	1.7479	49.65	52	3.32	2	58	23.8281	1	0	0	0	7	2	3.6	1	2	2	3	1	2	2	3	0
2.82	1.11	0.53	2.54054	90.0901	2.09434	119	100	37.6	24.9	1.51004	43.15	63	3.32	2	67	26.0375	1	1	0	0	8	2	3.7	1	2	1	3	1	1	2	3	0
2.39	1.1	0.22	2.17273	140	5	114	154	42	23.5	1.78723	47.5	46	3.31	2	49	21.2306	1	0	0	0	6	1	3.6	1	2	2	1	1	2	2	1	0
11.73	1.01	0.66	11.6139	138.614	1.5303	142	140	35.5	23.3	1.52361	40.55	119	3.31	1	28	19.1571	1	0	0	0	10	3	5	2	2	2	2	2	2	1	2	0
3.1	1.58	0.59	1.96203	187.975	2.67797	136	297	43.3	29.4	1.47279	51.2	79	3.31	1	21	19.1516	1	0	0	0	9	2	6.3	2	1	2	3	2	2	2	4	0
3.46	1.47	0.76	2.35374	234.014	1.93421	102	344	32.9	45.5	0.723077	40.25	84	3.31	1	30	26.0617	1	0	0	0	10	3	5.1	2	2	2	2	2	2	2	1	1
3.68	1.44	0.37	2.55556	136.806	3.89189	142	197	42.5	23.6	1.80085	49.7	90	3.3	1	72	20.9573	1	0	0	0	6	1	5.5	2	2	1	1	2	2	2	1	0
3.96	3.57	0.39	1.10924	57.1429	9.15385	152	204	44.5	22.7	1.96035	62.35	75	3.3	1	35	24.9337	1	0	0	0	8	2	2.5	1	2	2	1	1	2	2	1	0
1.71	2.12	0.31	0.806604	85.8491	6.83871	141	182	40.6	26.5	1.53208	51.2	126	3.3	1	48	21.5645	1	0	1	0	11	3	4.4	2	2	3	1	2	2	2	1	0
5.31	0.86	0.65	6.17442	189.535	1.32308	121	163	37.8	34.3	1.10204	42.1	385	3.3	1	44	23.8754	1	0	0	0	9	2	5	2	2	2	3	2	1	2	4	0
3.25	1.08	0.4	3.00926	330.556	2.7	121	357	42.6	30.4	1.40132	48	118	3.29	1	47	22.7732	1	0	0	0	6	1	2.5	1	2	3	1	1	1	2	1	0
3.07	3.61	0.62	0.850416	61.4958	5.82258	151	222	43.4	31.2	1.39103	61.45	67	3.29	1	39	34.8765	1	0	0	0	7	2	5.1	2	2	1	1	1	2	2	1	0
1.92	1.02	0.4	1.88235	196.078	2.55	115	200	39.4	24.6	1.60163	44.5	115	3.29	1	61	22.6757	1	0	0	0	8	2	3.6	1	2	3	1	1	1	2	1	0
6.81	1.88	0.9	3.62234	100.532	2.08889	145	189	34.8	39.9	0.87218	44.2	90	3.29	1	59	24.093	1	0	1	0	9	2	6.7	2	2	2	2	2	1	2	1	1
6.2	1.89	0.64	3.28042	78.836	2.95312	166	149	40.1	29.4	1.36395	49.55	127	3.28	1	63	26.7755	1	1	0	0	4	1	1.8	1	2	3	1	1	1	2	1	0
2.23	1.23	0.53	1.81301	49.5935	2.32075	141	61	38.2	28.7	1.33101	44.35	83	3.28	1	53	23.5294	2	0	0	0	6	1	2.6	1	2	2	1	2	2	1	1	0
2.88	0.5	0.47	5.76	128	1.06383	91	64	37.3	22.2	1.68018	39.8	71	3.27	1	57	22.4913	1	0	0	0	7	2	3.1	1	2	2	1	2	1	2	1	0
5.67	1.77	0.63	3.20339	120.339	2.80952	144	213	40.2	23.4	1.71795	49.05	61	3.27	1	60	25.1024	1	1	0	0	8	2	3.5	1	2	1	1	2	1	2	1	0
2.65	2.07	0.47	1.28019	73.913	4.40426	143	153	30	19	1.57895	40.35	102	3.27	1	60	27.6361	1	0	1	0	8	2	4.1	2	2	2	1	1	1	2	1	0
2.77	1.38	0.39	2.00725	191.304	3.53846	110	264	39.9	21.8	1.83028	46.8	75	3.27	2	19	19.7239	1	0	0	0	9	2	4.7	2	2	2	3	2	2	2	2	0
5.31	2.14	0.5	2.48131	121.028	4.28	125	259	37	28.6	1.29371	47.7	122	3.27	2	50	23.533	1	1	0	0	4	1	2.8	1	2	3	3	1	1	2	3	0
2.83	2.98	0.49	0.949664	70.1342	6.08163	119	209	41.3	26.6	1.55263	56.2	68	3.26	1	56	25.9516	1	0	0	0	4	1	1	1	2	1	1	1	1	2	1	0
4.07	2.53	0.45	1.6087	78.6561	5.62222	146	199	40.5	24.3	1.66667	53.15	72	3.26	1	81	23.5078	1	1	0	0	10	3	6.8	2	2	2	1	2	1	2	1	0
2.72	1.99	0.59	1.36683	106.533	3.37288	137	212	40.8	31.3	1.30351	50.75	70	3.26	1	40	27.31	1	1	0	0	9	2	1	1	1	2	1	2	2	2	2	0
2.63	1.18	0.31	2.22881	161.864	3.80645	100	191	36	25.8	1.39535	41.9	53	3.26	2	56	20.0877	1	0	0	0	7	2	3.6	1	2	3	2	1	1	2	1	0
5.04	1.8	0.59	2.8	175	3.05085	100	315	32.2	35.8	0.899441	41.2	60	3.26	2	69	21.2279	2	1	1	0	9	2	3.5	1	2	1	2	2	2	2	2	1
4.38	1.32	0.44	3.31818	133.333	3	135	176	42.4	22.3	1.90135	49	67	3.25	1	51	23.7228	1	0	0	0	5	1	3.6	1	2	1	1	1	2	2	1	0
3.52	1.9	0.57	1.85263	106.316	3.33333	137	202	38.3	31.8	1.2044	47.8	82	3.25	2	76	20.8889	1	0	0	0	6	1	3.8	1	2	1	1	1	2	2	1	0
3.99	2.27	0.29	1.75771	96.4758	7.82759	111	219	39.3	29.4	1.33673	50.65	50	3.25	2	72	18.3594	1	0	0	0	7	2	3.5	1	1	1	2	1	1	2	1	0
5.56	1.41	0.41	3.94326	209.22	3.43902	143	295	41.5	28.8	1.44097	48.55	70	3.25	1	54	23.8751	1	0	0	0	5	1	3	1	2	2	3	1	2	2	2	0
2.4	1.29	0.3	1.86047	130.233	4.3	114	168	36.4	28.8	1.26389	42.85	58	3.25	1	48	16.955	2	0	0	0	4	1	3.3	1	2	2	3	1	2	1	4	0
3.52	1.5	0.63	2.34667	156.667	2.38095	118	235	43.5	31.3	1.38978	51	51	3.25	2	31	21.875	1	0	0	0	9	2	3.4	1	2	2	3	2	2	2	4	0
2.52	1.62	0.51	1.55556	128.395	3.17647	124	208	37.7	25.5	1.47843	45.8	65	3.24	2	39	22.6003	1	0	0	0	5	1	2.7	1	2	2	1	1	1	2	1	0
1.8	1.23	0.38	1.46341	149.593	3.23684	89	184	34	28.4	1.19718	40.15	51	3.24	2	52	27.5482	1	0	0	0	5	1	3.4	1	2	1	1	1	2	2	1	0
3.18	2.58	0.52	1.23256	52.3256	4.96154	141	135	41.2	16.5	2.49697	54.1	85	3.24	1	42	21.9713	1	0	0	0	6	1	2.6	1	2	1	1	1	1	2	1	0
2.52	2.09	0.57	1.20574	135.885	3.66667	138	284	36.2	28.7	1.26132	46.65	74	3.24	2	55	28.578	1	0	0	0	8	2	3.1	1	2	1	1	1	2	2	1	0
1.25	1.45	0.24	0.862069	111.034	6.04167	153	161	40.2	24.6	1.63415	47.45	94	3.24	1	46	22.7732	1	0	0	0	6	1	1.7	1	2	2	1	1	2	2	1	1
2.93	1.67	0.72	1.75449	132.934	2.31944	126	222	35.6	33.5	1.06269	43.95	88	3.23	1	82	26.3656	2	1	1	1	10	3	5.2	2	2	1	1	2	2	2	1	0
2.98	1.83	0.32	1.62842	120.765	5.71875	117	221	38.9	26.7	1.45693	48.05	59	3.23	2	60	23.7387	1	0	0	0	9	2	4.4	2	1	1	2	1	1	2	4	0
3.18	1.38	0.27	2.30435	198.551	5.11111	113	274	47.7	27.2	1.75368	54.6	46	3.22	2	23	21.048	1	0	0	0	5	1	6.3	2	2	3	1	1	1	2	1	0
3.03	1.17	0.3	2.58974	107.692	3.9	135	126	43.8	28	1.56429	49.65	96	3.22	1	50	23.9464	1	0	0	0	8	2	2	1	2	2	1	1	1	2	1	0
6.77	1.42	0.42	4.76761	130.282	3.38095	150	185	48	27.2	1.76471	55.1	90	3.22	1	55	28.6501	1	0	0	0	7	2	6	2	2	3	1	1	2	1	2	0
3.11	1.48	0.26	2.10135	134.459	5.69231	93	199	35.1	41	0.856098	42.5	56	3.22	2	64	23.634	1	0	1	0	9	2	6.6	2	1	2	2	2	2	1	1	0
3.83	3.19	0.48	1.20063	81.1912	6.64583	126	259	45.7	24.5	1.86531	61.65	66	3.22	2	21	17.6898	1	0	0	0	5	1	2.7	1	2	2	3	1	2	2	4	0
2.05	1.08	0.34	1.89815	158.333	3.17647	145	171	44.9	28.8	1.55903	50.3	88	3.21	1	62	26.5731	1	1	0	0	5	1	6.1	2	2	1	1	1	2	2	1	0
2.33	2.49	0.41	0.935743	75.9036	6.07317	141	189	41.1	23.4	1.75641	53.55	82	3.21	1	48	20.1733	1	0	0	0	6	1	3.4	1	2	2	1	1	1	2	1	0
4.16	1.38	0.72	3.01449	121.014	1.91667	120	167	39.5	37.6	1.05053	46.4	76	3.2	1	59	17.9089	2	0	0	0	8	2	3.92	1	1	2	1	2	2	2	1	0
3.57	1.82	0.79	1.96154	101.648	2.3038	154	185	34.8	30.4	1.14474	43.9	95	3.2	1	73	26.1962	2	0	0	0	8	2	5.5	2	2	2	1	2	2	2	1	0
4.59	2.15	0.97	2.13488	89.7674	2.21649	154	193	49.6	25.1	1.9761	60.35	71	3.2	1	60	29.7521	1	1	0	0	9	2	3.8	1	1	2	1	2	2	2	1	0
2.29	1.81	0.39	1.26519	103.315	4.64103	138	187	36.5	27.9	1.30824	45.55	69	3.2	1	46	20.4152	1	0	0	0	10	3	4.9	2	2	1	1	2	2	1	1	0
3.01	3.22	0.56	0.934783	84.7826	5.75	154	273	41.8	25.3	1.65217	57.9	78	3.2	1	46	24.3824	1	0	0	0	10	3	5.2	2	1	2	1	2	1	2	1	0
7.28	3.25	0.48	2.24	94.1538	6.77083	117	306	38.2	34.3	1.1137	54.45	55	3.2	2	29	19.5717	1	0	0	0	11	3	4.1	2	1	3	1	2	2	2	1	0
3.14	1.36	0.35	2.30882	128.676	3.88571	124	175	36.4	26.2	1.38931	43.2	68	3.2	1	61	19.5918	1	0	0	0	4	1	2.5	1	2	1	1	1	2	2	4	0
3.14	1.69	0.45	1.85799	78.6982	3.75556	146	133	40.8	26.6	1.53383	49.25	82	3.18	1	37	29.3878	1	0	0	0	7	2	2.3	1	2	3	1	1	2	2	1	0
3.56	2.73	0.67	1.30403	76.1905	4.07463	141	208	37.9	26	1.45769	51.55	118	3.18	1	51	25.8806	2	0	1	0	7	2	4.8	2	2	1	1	2	2	2	1	0
2.91	1.33	0.63	2.18797	376.692	2.11111	97	501	32.1	47.1	0.681529	38.75	68	3.18	1	47	16.8962	1	0	0	0	8	2	6	2	2	2	1	2	1	2	1	0
3.79	1.3	0.45	2.91538	150	2.88889	143	195	40.2	22.8	1.76316	46.7	82	3.18	1	53	25	1	0	0	0	5	1	3.8	1	2	2	2	1	2	2	2	0
2.11	2.33	0.55	0.905579	70.8155	4.23636	127	165	40.1	31.5	1.27302	51.75	76	3.17	1	49	27.4145	1	0	0	0	10	3	3.3	1	2	3	1	2	1	2	1	0
2.43	2.12	0.51	1.14623	80.1887	4.15686	114	170	33.8	26.6	1.27068	44.4	48	3.17	2	39	19.8141	1	0	0	0	10	3	4.1	2	2	1	1	2	1	2	1	0
2.89	1.3	0.62	2.22308	173.846	2.09677	133	226	42.5	26.2	1.62214	49	94	3.17	1	69	25.0995	1	1	0	0	7	2	4.5	2	2	2	2	1	1	2	1	0
3.52	2.28	0.41	1.54386	151.316	5.56098	150	345	41.8	26.7	1.56554	53.2	75	3.16	1	24	20.2812	1	0	0	0	9	2	5	2	1	3	1	2	2	1	4	0
3.68	1.77	0.4	2.0791	57.0621	4.425	145	101	41.5	24.4	1.70082	50.35	98	3.15	1	68	28.4005	1	1	1	0	5	1	2.8	1	2	1	1	1	2	2	1	0
3.38	2.53	0.61	1.33597	76.2846	4.14754	155	193	45.1	27	1.67037	57.75	70	3.15	1	35	25.7959	1	0	0	0	9	2	5.8	2	1	2	2	1	2	2	1	0
4.79	1.28	0.48	3.74219	156.25	2.66667	144	200	41.6	31	1.34194	48	78	3.15	2	66	26.1719	1	1	0	1	9	2	6.1	2	2	2	3	1	1	2	1	1
1.93	0.3	0.34	6.43333	903.333	0.882353	95	271	38.1	27.8	1.3705	39.6	86	3.14	1	68	20.3074	1	0	0	0	7	2	5.3	2	2	1	1	2	2	2	1	0
3.01	1.98	0.48	1.5202	100.505	4.125	88	199	38.4	33.7	1.13947	48.3	98	3.14	1	58	24.6355	2	0	0	0	7	2	5	2	2	1	2	1	1	2	2	0
3.04	1.2	0.24	2.53333	115.833	5	136	139	45.5	24.3	1.87243	51.5	130	3.14	1	54	21.6333	1	0	0	0	7	2	1.9	1	2	2	3	1	1	1	2	0
3.51	1.66	0.39	2.11446	222.892	4.25641	130	370	42.2	31.2	1.35256	50.5	86	3.13	1	57	23.3556	1	1	0	0	9	2	6.1	2	2	1	1	2	1	2	1	0
2.48	0.82	0.42	3.02439	270.732	1.95238	160	222	40.6	22.2	1.82883	44.7	73	3.13	1	53	25.6055	1	0	1	0	11	3	4.7	2	2	1	1	2	2	2	1	0
3.78	2.51	0.7	1.50598	94.0239	3.58571	140	236	41.4	27.3	1.51648	53.95	78	3.12	1	78	21.0077	2	1	0	0	4	1	1.5	1	2	1	1	1	1	2	1	0
3.11	1.86	0.46	1.67204	83.3333	4.04348	160	155	37.8	27.7	1.36462	47.1	75	3.11	1	47	23.3067	1	0	0	0	6	1	1.2	1	2	2	1	1	2	2	1	0
2.44	1.65	0.57	1.47879	80	2.89474	142	132	38.6	26.8	1.4403	46.85	66	3.11	1	55	23.3887	1	0	0	0	9	2	6.4	2	1	3	1	2	1	2	1	0
2.1	2.58	0.5	0.813953	92.2481	5.16	149	238	38.2	24.7	1.54656	51.1	69	3.11	1	34	19.0311	1	0	0	0	9	2	5	2	2	2	3	2	1	2	2	0
1.81	3.03	0.38	0.59736	60.396	7.97368	151	183	45.6	25.9	1.76062	60.75	75	3.1	1	46	26.9896	1	0	0	0	8	2	6.4	2	2	2	1	1	2	2	1	0
4.4	2.1	0.6	2.09524	120.476	3.5	142	253	33.6	25.8	1.30233	44.1	66	3.1	1	65	20.7612	1	0	0	0	8	2	5.7	2	1	1	2	1	1	2	1	0
3.25	1.9	0.6	1.71053	96.3158	3.16667	119	183	42.4	27	1.57037	51.9	66	3.09	2	62	26.3672	1	1	0	1	6	1	3.2	1	2	1	1	2	2	2	1	0
3.13	1.41	0.45	2.21986	119.149	3.13333	130	168	40.9	25.8	1.58527	47.95	67	3.09	2	46	20.2848	1	0	0	0	6	1	1.5	1	2	2	1	1	2	2	2	0
3.1	1.5	0.47	2.06667	114	3.19149	119	171	37.6	33.7	1.11573	45.1	89	3.09	1	67	22.8624	1	1	1	0	9	2	5.1	2	2	3	3	2	2	2	2	0
3.34	3.07	0.74	1.08795	46.5798	4.14865	139	143	45.3	27.4	1.65328	60.65	77	3.09	1	25	23.6203	1	0	0	0	10	3	3.5	1	2	2	3	1	2	2	3	0
1.89	1.87	0.18	1.0107	96.7914	10.3889	112	181	43.4	27.5	1.57818	52.75	64	3.09	2	36	24.2424	1	0	0	0	10	3	4.9	2	1	1	3	1	1	2	4	0
1.72	1.4	0.32	1.22857	132.143	4.375	114	185	38.5	27	1.42593	45.5	58	3.07	2	42	23.2335	1	0	0	0	4	1	1.8	1	2	2	1	1	2	2	1	0
2.83	2.14	0.77	1.32243	97.6636	2.77922	132	209	39.3	35.5	1.10704	50	81	3.07	1	58	24.6097	1	0	0	0	4	1	3.8	1	2	1	2	1	1	2	1	0
3.02	1.15	0.33	2.62609	130.435	3.48485	119	150	37.7	25.4	1.48425	43.45	52	3.07	2	48	22.2222	1	0	0	0	10	3	3.2	1	2	3	2	2	2	2	1	0
3.66	2.31	0.47	1.58442	77.0563	4.91489	153	178	39.9	28.9	1.38062	51.45	83	3.06	1	39	26.1224	1	0	0	0	10	3	6.4	2	2	2	1	2	2	2	1	0
1.81	2.21	0.28	0.819005	47.0588	7.89286	112	104	40.9	31	1.31935	51.95	60	3.06	2	59	22.8329	1	1	0	0	4	1	1.5	1	2	1	3	1	2	2	4	0
2.66	1.81	0.43	1.46961	64.0884	4.2093	138	116	45.3	26.5	1.70943	54.35	86	3.06	1	48	25.4327	1	1	0	0	7	2	3	1	2	1	3	1	1	2	4	0
3.89	0.86	0.44	4.52326	332.558	1.95455	94	286	37	29.6	1.25	41.3	94	3.06	2	61	22.8928	1	1	0	0	11	3	5.2	2	2	1	3	2	1	2	4	0
2.93	1.25	0.44	2.344	168	2.84091	142	210	42.1	37.5	1.12267	48.35	114	3.06	1	49	21.2263	1	0	0	0	9	2	6.5	2	2	2	3	2	1	2	4	1
2.39	2.29	0.53	1.04367	51.9651	4.32075	130	119	41.9	22.6	1.85398	53.35	71	3.05	1	49	21.2306	1	0	0	0	6	1	2	1	2	1	1	1	2	2	1	0
3.73	1.86	0.72	2.00538	94.6237	2.58333	144	176	40.3	23.8	1.69328	49.6	83	3.05	1	68	26.5118	2	1	0	1	6	1	4.1	2	2	1	1	1	2	2	1	0
2.97	1.28	0.27	2.32031	93.75	4.74074	151	120	42.9	27.9	1.53763	49.3	100	3.05	1	65	28.7211	2	0	1	1	9	2	5	2	2	1	1	2	2	2	1	0
4.09	2.5	0.61	1.636	107.2	4.09836	126	268	40.5	29.3	1.38225	53	67	3.05	2	53	28.0404	1	0	0	1	8	2	3.6	1	2	2	3	1	2	2	3	0
4.64	1.45	0.37	3.2	332.414	3.91892	126	482	37.4	39.1	0.956522	44.65	74	3.04	1	60	21.0077	1	0	0	0	7	2	5.2	2	2	1	3	2	2	2	4	0
1.89	1.59	0.31	1.18868	100	5.12903	112	159	40.2	20.7	1.94203	48.15	48	3.03	2	32	18.7305	1	0	0	0	5	1	1.3	1	2	1	1	1	2	2	1	0
3.37	2.06	0.35	1.63592	73.301	5.88571	159	151	44.7	24.2	1.84711	55	90	3.03	1	47	27.7177	1	0	0	0	5	1	6.9	2	2	1	1	1	2	2	4	0
4.65	1.44	0.36	3.22917	286.111	4	47	412	39.9	33.2	1.20181	47.1	125	3.02	1	73	17.301	2	0	1	0	9	2	6.4	2	2	1	1	2	1	2	1	1
10.02	1.55	0.99	6.46452	223.226	1.56566	66	346	24.8	39.1	0.634271	32.55	31	3.02	2	61	20.8117	1	0	0	0	10	3	7	2	2	3	2	2	1	2	1	1
3.64	2.13	0.4	1.70892	97.6526	5.325	143	208	38.1	29.9	1.27425	48.75	85	3.01	1	55	25.9107	2	1	0	1	4	1	2.4	1	2	1	1	1	1	2	1	0
5.66	2.09	0.54	2.70813	55.0239	3.87037	134	115	36.5	26.9	1.35688	46.95	48	3.01	2	59	22.2222	2	1	0	1	7	2	6.2	2	2	2	1	2	2	1	1	0
2.89	1.66	0.5	1.74096	161.446	3.32	126	268	38.7	31.6	1.22468	47	80	3.01	1	65	21.4533	1	0	0	0	9	2	5.4	2	2	2	1	1	1	2	2	0
3.11	1.15	0.31	2.70435	150.435	3.70968	113	173	42	24.6	1.70732	47.75	62	3.01	2	51	23.9361	1	0	0	0	8	2	5	2	1	1	2	2	1	2	1	0
2.95	1.76	0.34	1.67614	215.341	5.17647	143	379	46.1	28.6	1.61189	54.9	64	3.01	1	27	26.1962	1	0	0	0	8	2	4.4	2	2	3	3	1	1	2	3	0
3.11	1.38	0.41	2.25362	129.71	3.36585	136	179	42.7	28.7	1.4878	49.6	114	3	1	54	20.9572	1	0	0	0	7	2	3.2	1	2	2	3	1	2	2	2	0
6.8	0.68	0.47	10	202.941	1.44681	144	138	43.7	20.2	2.16337	47.1	85	2.99	1	30	20.4382	1	0	0	0	4	1	2.1	1	2	2	1	1	1	2	1	0
2.25	2.72	0.44	0.827206	44.4853	6.18182	142	121	39.6	21.5	1.84186	53.2	78	2.99	1	41	24.8016	1	0	0	0	5	1	2.2	1	2	1	1	1	1	2	1	0
4.4	2.08	0.79	2.11538	291.346	2.63291	77	606	28.1	60.9	0.461412	38.5	51	2.99	2	44	19.8347	1	0	0	0	8	2	6	2	2	1	1	2	1	2	1	0
2.56	1.09	0.29	2.34862	120.183	3.75862	155	131	48.4	27.8	1.74101	53.85	58	2.99	2	43	20.9644	1	0	0	0	8	2	6.9	2	1	2	1	2	2	2	1	0
2.85	2.72	0.46	1.04779	81.25	5.91304	157	221	40.2	28	1.43571	53.8	88	2.98	1	41	25.6896	1	0	0	0	6	1	3.4	1	2	2	1	1	1	2	1	0
2.3	2.18	0.4	1.05505	80.7339	5.45	137	176	41.3	22.3	1.85202	52.2	70	2.98	1	27	24.2215	1	0	0	0	10	3	6.1	2	1	1	1	2	1	2	1	0
3.84	1.34	0.35	2.86567	132.836	3.82857	146	178	39	31.9	1.22257	45.7	76	2.98	1	60	22.0581	1	0	0	1	8	2	4	1	2	1	3	2	1	2	2	0
2.31	1.55	0.47	1.49032	162.581	3.29787	144	252	40.1	26.7	1.50187	47.85	85	2.97	1	65	30.4218	1	1	1	0	6	1	4.8	2	2	3	1	1	1	2	1	0
3.53	1.64	0.35	2.15244	96.9512	4.68571	143	159	36.6	23.5	1.55745	44.8	64	2.96	1	57	30.7958	2	1	1	1	9	2	5.5	2	2	3	2	2	1	2	1	0
3.1	1.5	0.26	2.06667	177.333	5.76923	106	266	40.2	29.4	1.36735	47.7	68	2.96	2	31	23.0469	1	0	0	0	7	2	7	2	2	1	1	2	2	2	2	1
2.18	1.59	0.31	1.37107	121.384	5.12903	132	193	38.3	25.1	1.5259	46.25	80	2.95	1	58	25.763	1	0	0	0	7	2	3.7	1	2	1	1	1	2	2	1	1
4.06	1.83	0.47	2.21858	102.732	3.89362	151	188	43.2	25.2	1.71429	52.35	111	2.95	1	48	20.5151	1	1	0	0	8	2	2.4	1	1	1	1	2	2	2	1	1
2.79	1.46	0.36	1.91096	131.507	4.05556	134	192	43.1	28.4	1.51761	50.4	57	2.94	1	37	20.7612	1	0	0	0	4	1	1.9	1	2	1	1	1	2	2	1	0
4.32	1.75	0.37	2.46857	184	4.72973	114	322	36.8	24.6	1.49593	45.55	61	2.94	2	80	22.5215	2	1	0	0	6	1	3.2	1	2	3	1	1	1	2	1	0
4.44	1.41	0.88	3.14894	300.709	1.60227	145	424	43	29.9	1.43813	50.05	90	2.94	1	46	24.8016	1	0	0	0	9	2	7	2	2	3	1	2	1	2	1	1
3.04	2.07	0.42	1.4686	89.372	4.92857	117	185	36.5	22.3	1.63677	46.85	65	2.92	2	32	20.0692	1	0	0	0	4	1	2.9	1	2	2	1	1	2	2	1	0
3.09	1.2	0.25	2.575	247.5	4.8	108	297	37.2	34.4	1.0814	43.2	57	2.91	2	49	22.5827	1	0	0	0	9	2	6.1	2	2	1	1	2	2	1	1	0
2.9	2.68	0.59	1.08209	64.5522	4.54237	150	173	40.9	28.3	1.44523	54.3	57	2.91	1	28	26.1224	1	0	0	0	9	2	6.6	2	1	1	3	1	1	2	4	0
2.56	1.54	0.47	1.66234	115.584	3.2766	156	178	40.7	32.3	1.26006	48.4	81	2.9	1	57	26.4721	1	0	0	0	6	1	5.7	2	2	2	1	2	1	2	1	0
2.15	2.46	0.26	0.873984	43.9024	9.46154	136	108	34.6	20.1	1.72139	46.9	96	2.9	1	56	24.6755	1	1	1	0	7	2	3.7	1	2	2	1	1	2	2	1	0
1.35	1.56	0.29	0.865385	90.3846	5.37931	110	141	39.9	25	1.596	47.7	53	2.9	2	57	17.301	1	0	0	0	10	3	5.8	2	1	3	2	1	2	2	1	0
3.32	2.35	0.39	1.41277	120.426	6.02564	127	283	42	23.6	1.77966	53.75	67	2.9	2	32	22.0604	1	0	0	0	9	2	7	2	1	1	3	2	2	2	2	1
1.33	0.55	0.17	2.41818	223.636	3.23529	110	123	36.7	34.1	1.07625	39.45	56	2.89	2	31	19.3821	1	0	0	0	8	2	3.3	1	1	1	1	1	1	2	1	0
3.42	1.83	0.42	1.86885	139.891	4.35714	116	256	39.2	23.2	1.68966	48.35	42	2.89	2	29	21.2279	1	0	0	0	7	2	4.9	2	2	3	3	1	1	2	2	0
3.6	2.11	0.65	1.70616	79.6209	3.24615	150	168	37.4	30.6	1.22222	47.95	101	2.88	1	69	28.578	1	1	1	0	5	1	3.4	1	2	3	1	1	1	2	1	0
5.75	1.12	0.63	5.13393	162.5	1.77778	111	182	36	37.1	0.97035	41.6	101	2.88	1	57	20.898	1	0	0	0	9	2	6.5	2	2	2	1	2	2	1	1	0
4.11	1.11	0.91	3.7027	184.685	1.21978	133	205	36.1	34.7	1.04035	41.65	70	2.87	1	66	24.1633	1	1	0	0	6	1	2.4	1	2	3	1	1	1	2	1	0
3.52	1.15	0.59	3.06087	208.696	1.94915	96	240	34.7	36.3	0.955923	40.45	84	2.86	1	68	19.3772	1	0	0	0	10	3	2.6	1	2	3	3	2	2	1	4	0
2.36	1.66	0.42	1.42169	96.988	3.95238	153	161	41.4	28.1	1.47331	49.7	91	2.85	1	55	26.9598	1	0	0	0	9	2	4.6	2	2	2	1	1	2	2	1	0
5.7	2.14	0.7	2.66355	96.729	3.05714	168	207	42.9	28.1	1.52669	53.6	116	2.85	1	47	26.7755	1	0	0	0	10	3	5.9	2	1	1	1	2	2	2	1	0
3.97	1.37	0.49	2.89781	177.372	2.79592	167	243	42.3	34.1	1.24047	49.15	73	2.84	1	58	23.8895	1	0	0	0	7	2	6.4	2	2	1	1	1	1	2	1	0
2.81	1.94	0.47	1.44845	81.4433	4.12766	139	158	40.8	30.7	1.32899	50.5	111	2.84	1	62	32.2831	1	0	0	0	8	2	3.5	1	2	3	2	1	1	1	1	0
3.24	1.66	0.46	1.95181	145.783	3.6087	115	242	41.4	22.9	1.80786	49.7	62	2.84	2	24	21.0068	1	0	0	0	6	1	2.4	1	2	3	3	1	2	2	3	0
4.64	1.15	0.6	4.03478	208.696	1.91667	128	240	40.9	24.7	1.65587	46.65	57	2.84	2	43	27.5482	1	1	0	0	8	2	1.7	1	2	2	3	1	1	2	4	0
3.15	1.47	0.42	2.14286	133.333	3.5	150	196	42.8	30.7	1.39414	50.15	93	2.83	1	70	26.5731	1	1	0	0	6	1	2.9	1	2	1	1	1	2	2	1	0
3.14	1.96	0.7	1.60204	135.204	2.8	118	265	39.2	29.8	1.31544	49	60	2.83	1	69	28.075	1	1	0	0	9	2	3.8	1	2	1	1	1	2	2	1	0
1.29	1.49	0.24	0.865772	101.342	6.20833	112	151	40.1	17	2.35882	47.55	46	2.81	2	32	15.625	1	0	0	0	7	2	2.8	1	2	3	1	1	1	2	1	0
2.72	1.91	0.45	1.42408	102.618	4.24444	151	196	41.4	24.8	1.66935	50.95	99	2.81	1	58	26.7755	1	0	0	0	8	2	3.1	1	2	1	1	2	1	2	1	0
4.11	1.34	0.41	3.06716	103.731	3.26829	168	139	47.5	23.1	2.05628	54.2	85	2.81	1	34	23.5883	1	0	0	0	8	2	4.6	2	2	2	1	1	2	2	1	0
2.88	1.24	0.43	2.32258	100	2.88372	162	124	45.1	23.6	1.91102	51.3	139	2.81	1	55	22.0386	2	1	1	0	10	3	3.2	1	2	2	1	2	2	2	1	0
1.81	1.18	0.35	1.5339	220.339	3.37143	107	260	35.5	26.1	1.36015	41.4	80	2.81	1	60	23.8895	2	0	0	1	8	2	3.8	1	2	1	2	1	2	2	1	0
1.98	1.04	0.23	1.90385	100	4.52174	128	104	41.1	26	1.58077	46.3	94	2.8	1	57	19.0451	1	0	0	0	8	2	5.5	2	2	1	1	1	2	2	1	0
8.05	2.04	0.8	3.94608	101.471	2.55	117	207	42.2	23.3	1.81116	52.4	63	2.8	2	34	25.2826	1	0	0	0	9	2	4	1	1	1	1	2	1	2	1	0
2.65	1.57	0.42	1.6879	164.968	3.7381	133	259	39.3	25.7	1.52918	47.15	90	2.8	1	63	28.3203	1	1	0	0	6	1	1.6	1	2	1	1	1	1	2	4	0
3.84	1.27	0.35	3.02362	142.52	3.62857	138	181	44.5	29.7	1.49832	50.85	93	2.79	1	66	24.093	2	0	0	0	7	2	5.7	2	2	1	2	1	2	2	2	1
5.13	1.79	0.43	2.86592	160.894	4.16279	134	288	39.1	35	1.11714	48.05	86	2.78	1	54	28.075	1	0	0	0	7	2	6.5	2	2	1	2	1	2	2	1	0
4.17	1.37	0.48	3.0438	115.328	2.85417	125	158	43.3	25.8	1.67829	50.15	97	2.78	1	45	29.0548	1	0	0	0	10	3	5.5	2	1	2	2	2	2	2	1	1
3.67	0.81	0.4	4.53086	156.79	2.025	96	127	35.9	29.1	1.23368	39.95	714	2.77	1	76	22.3183	2	1	1	0	7	2	5.9	2	2	1	1	2	1	2	1	0
2.73	1.39	0.37	1.96403	114.388	3.75676	141	159	42.1	25.4	1.65748	49.05	79	2.77	1	59	23.0204	1	0	0	0	6	1	1.91	1	2	2	3	1	2	2	3	1
3.42	1.92	0.78	1.78125	97.3958	2.46154	144	187	39.7	28.5	1.39298	49.3	92	2.76	1	66	21.7738	2	0	0	0	9	2	6.7	2	1	1	1	2	2	2	1	0
2.72	1.35	0.34	2.01481	200	3.97059	75	270	42.1	23.5	1.79149	48.85	76	2.75	2	49	19.7266	1	0	0	0	7	2	4.2	2	2	3	1	1	1	2	1	0
3.98	1.17	0.52	3.40171	150.427	2.25	107	176	39.8	25.5	1.56078	45.65	74	2.74	1	64	31.0204	1	1	1	0	9	2	5.1	2	1	2	1	2	1	2	1	0
4.38	1.76	0.45	2.48864	131.818	3.91111	131	232	42.2	33.3	1.26727	51	120	2.73	1	65	27.6817	1	1	1	0	6	1	1.6	1	2	2	3	1	1	2	2	0
4.27	1.86	0.58	2.2957	133.871	3.2069	148	249	42.1	26.4	1.5947	51.4	78	2.72	1	64	23.7812	1	1	1	0	7	2	4.2	2	2	2	1	2	2	2	1	0
3.19	2.02	0.36	1.57921	112.376	5.61111	144	227	42.2	27.8	1.51799	52.3	106	2.71	1	55	26.5338	1	0	0	1	5	1	1.8	1	2	2	1	1	1	2	1	0
8.06	1.79	0.83	4.50279	123.464	2.15663	95	221	33.9	28.9	1.17301	42.85	492	2.71	1	60	24.2215	2	1	0	0	10	3	3.2	1	2	1	1	2	2	2	1	0
4.3	1.43	0.52	3.00699	193.007	2.75	139	276	43.3	30.5	1.41967	50.45	69	2.7	1	29	21.1463	1	0	0	0	5	1	4.4	2	2	1	1	1	2	2	1	0
3.08	1.55	0.41	1.9871	135.484	3.78049	141	210	37.5	25.9	1.44788	45.25	100	2.7	1	69	25.7657	1	0	0	0	6	1	2.1	1	2	2	1	1	2	2	1	0
3.73	1.44	0.49	2.59028	122.222	2.93878	126	176	35.1	28.8	1.21875	42.3	67	2.68	1	66	20.1092	1	0	0	0	9	2	6	2	2	2	1	1	1	1	1	0
1.7	0.65	0.16	2.61538	201.538	4.0625	122	131	35.8	47.1	0.760085	39.05	73	2.66	1	68	19.4094	1	0	0	0	8	2	3.6	1	2	2	1	1	1	2	1	0
3.1	1.22	0.39	2.54098	128.689	3.12821	142	157	42.8	27.5	1.55636	48.9	88	2.66	1	63	26.7949	1	1	0	1	9	2	2.3	1	2	2	1	1	1	2	1	0
2.17	1.41	0.43	1.53901	114.894	3.27907	142	162	41.6	23.5	1.77021	48.65	72	2.62	1	46	22.9481	1	0	0	0	4	1	3.9	1	2	1	1	1	1	2	1	0
3.9	0.68	0.28	5.73529	258.824	2.42857	108	176	39.2	26.7	1.46816	42.6	1487	2.62	1	49	22.8374	2	0	0	0	6	1	3.6	1	2	3	1	2	2	1	1	0
5.31	1.66	0.46	3.1988	174.096	3.6087	148	289	40.3	31.8	1.2673	48.6	87	2.62	1	59	31.2461	2	1	1	0	9	2	4.7	2	2	2	1	1	1	2	1	0
2.42	0.7	0.25	3.45714	270	2.8	130	189	40.7	21.9	1.85845	44.2	85	2.62	1	53	22.4913	1	0	0	0	7	2	6.4	2	2	2	3	2	1	2	2	0
2.47	1.18	0.2	2.09322	147.458	5.9	130	174	41.7	30.3	1.37624	47.6	83	2.6	1	56	21.6713	1	0	1	1	7	2	4.7	2	2	1	1	1	2	2	1	0
3.73	1.95	0.38	1.91282	107.692	5.13158	149	210	43	25.5	1.68627	52.75	86	2.59	1	48	24.6181	1	0	1	0	7	2	3.8	1	2	3	1	1	2	2	1	0
3.07	1.16	0.49	2.64655	113.793	2.36735	122	132	39.4	27.2	1.44853	45.2	55	2.59	2	61	21.3382	2	1	1	0	10	3	2.6	1	2	3	1	2	2	2	1	0
2.36	2.3	0.45	1.02609	113.478	5.11111	133	261	46.9	24.8	1.89113	58.4	60	2.58	2	24	19.428	1	0	0	0	5	1	4.1	2	2	3	1	1	2	2	1	0
2.39	2.07	0.65	1.15459	73.913	3.18462	161	153	39.8	26.9	1.47955	50.15	68	2.58	1	47	26.4721	1	0	0	0	5	1	4.3	2	2	3	1	1	1	2	1	0
4.89	1.88	0.5	2.60106	128.723	3.76	118	242	38.2	31.6	1.20886	47.6	112	2.58	1	78	27.3437	1	0	0	1	7	2	3.6	1	2	3	1	1	2	2	1	0
6.55	1.23	0.83	5.3252	351.22	1.48193	85	432	33	43.9	0.751708	39.15	60	2.58	1	41	17.9282	1	0	0	0	7	2	6.1	2	2	2	2	2	2	2	1	0
2.65	2.21	0.36	1.1991	95.9276	6.13889	121	212	37.2	27.5	1.35273	48.25	73	2.57	1	81	25.5296	2	0	1	0	5	1	5.5	2	2	1	1	2	1	2	2	0
3.09	2.12	0.38	1.45755	116.509	5.57895	148	247	48	29.4	1.63265	58.6	75	2.57	1	55	25.3515	1	1	1	0	7	2	2.5	1	2	1	1	1	1	2	4	0
1.96	1.78	0.23	1.10112	121.348	7.73913	140	216	42.4	26	1.63077	51.3	77	2.55	1	47	23.939	2	0	0	0	6	1	2.6	1	2	1	1	1	1	2	1	0
2.99	1.72	0.58	1.73837	106.977	2.96552	158	184	41.5	23.3	1.78112	50.1	90	2.54	1	71	24.2215	2	1	1	0	4	1	3.9	1	2	2	1	1	2	2	1	0
2.64	1.97	0.44	1.3401	105.076	4.47727	138	207	42.4	25.2	1.68254	52.25	87	2.53	1	64	28.2828	1	1	0	1	5	1	3.1	1	2	1	1	1	1	2	1	0
2.77	1.76	0.46	1.57386	111.932	3.82609	157	197	46.2	24.6	1.87805	55	68	2.53	1	68	24.0882	1	0	0	0	5	1	3.4	1	2	2	3	1	2	2	1	0
3.09	1.74	0.58	1.77586	95.977	3	142	167	42.3	24.6	1.71951	51	98	2.52	1	59	26.1962	2	1	0	1	5	1	1.5	1	2	3	1	1	2	2	1	0
1.91	1.43	0.44	1.33566	126.573	3.25	106	181	37.6	27.6	1.36232	44.75	80	2.52	1	56	24.8016	1	1	1	0	5	1	2.2	1	2	2	1	1	2	2	1	0
2.54	1.47	0.32	1.72789	92.517	4.59375	125	136	41.8	25.2	1.65873	49.15	64	2.5	2	47	22.8928	1	0	0	0	6	1	1.8	1	2	2	3	1	2	2	3	0
5.37	2.12	0.48	2.53302	108.491	4.41667	150	230	47.3	24.2	1.95455	57.9	73	2.48	1	49	23.5294	1	1	1	0	6	1	3.9	1	2	2	1	2	2	2	1	0
6.17	1.51	0.97	4.08609	459.603	1.5567	95	694	25.6	55.5	0.461261	33.15	57	2.48	1	59	19.9219	1	0	0	0	10	3	5.78	2	2	2	2	2	2	2	1	0
4.82	0.39	0.21	12.359	394.872	1.85714	131	154	41.1	25.1	1.63745	43.05	99	2.46	1	68	22.4996	1	0	1	1	10	3	3.4	1	2	1	1	2	2	2	1	0
3.33	1.13	0.44	2.9469	100	2.56818	131	113	35.4	30.3	1.16832	41.05	153	2.44	1	71	24.093	1	1	0	1	10	3	6.6	2	1	2	2	2	2	2	1	0
3.74	2.69	0.58	1.39033	92.5651	4.63793	156	249	47.4	27.5	1.72364	60.85	74	2.43	1	50	31.0953	1	0	0	0	7	2	5.8	2	2	3	1	1	2	2	1	0
3.89	1.88	0.68	2.06915	103.723	2.76471	150	195	40.1	29.8	1.34564	49.5	87	2.43	1	64	25.9701	1	0	0	0	8	2	2.5	1	2	2	1	1	2	2	1	0
5.21	0.96	0.26	5.42708	170.833	3.69231	119	164	43	29.5	1.45763	47.8	107	2.42	1	69	28.7197	1	1	1	0	8	2	5.3	2	2	2	1	2	2	2	1	0
3.94	1.21	0.6	3.2562	161.157	2.01667	127	195	44.1	23.7	1.86076	50.15	72	2.4	1	63	28.7197	1	0	0	1	9	2	2.5	1	2	3	1	1	1	2	1	0
1.44	1.98	0.29	0.727273	102.02	6.82759	123	202	42.4	25.3	1.67589	52.3	68	2.4	1	41	19.7232	1	0	0	0	7	2	3.4	1	2	1	3	1	1	2	4	0
2.78	1.52	0.47	1.82895	128.947	3.23404	153	196	45.5	23.3	1.95279	53.1	75	2.39	1	42	21.3382	1	0	0	0	5	1	1.7	1	2	1	3	1	2	2	3	0
2.91	0.87	0.38	3.34483	210.345	2.28947	126	183	31.6	33.2	0.951807	35.95	77	2.38	1	74	24.4898	1	1	0	0	10	3	4.8	2	1	3	1	2	2	2	1	0
3.56	0.93	0.49	3.82796	245.161	1.89796	138	228	37.4	33.7	1.10979	42.05	71	2.38	1	39	21.6333	1	0	0	0	9	2	6.9	2	1	2	1	2	1	2	2	1
3.13	1.49	0.41	2.10067	122.819	3.63415	125	183	42.1	23.5	1.79149	49.55	74	2.35	1	62	22.4913	1	1	1	0	7	2	4	1	1	2	1	1	1	2	1	0
3.83	0.96	0.42	3.98958	154.167	2.28571	125	148	40.2	30	1.34	45	63	2.35	2	66	19.91	1	0	0	0	7	2	4.7	2	2	2	3	2	2	2	3	0
4.66	0.8	0.64	5.825	215	1.25	107	172	32.8	31.4	1.04459	36.8	137	2.33	1	80	24.841	1	1	0	0	7	2	5	2	2	1	2	2	1	2	1	0
14.37	1.05	0.45	13.6857	631.429	2.33333	145	663	36.5	36	1.01389	41.75	69	2.33	2	66	17.5781	1	0	0	0	8	2	6.5	2	2	2	2	1	1	2	1	1
2.41	1.75	0.37	1.37714	80.5714	4.72973	152	141	44.3	19.6	2.2602	53.05	96	2.32	1	51	22.9854	1	1	0	0	4	1	1.4	1	2	1	1	1	2	2	1	0
5.13	1.17	0.73	4.38462	302.564	1.60274	127	354	37	29.8	1.24161	42.85	120	2.3	1	44	22.8624	1	0	0	0	7	2	2.4	1	2	3	3	2	2	2	4	0
3.46	1.13	0.68	3.06195	256.637	1.66176	84.2	290	27.2	39.8	0.683417	32.85	88	2.29	1	68	21.6713	1	0	1	0	7	2	6.5	2	2	1	2	2	1	1	1	0
3.87	1.92	0.26	2.01562	68.75	7.38462	114	132	42	22.3	1.88341	51.6	45	2.28	2	54	28.5156	2	1	1	0	6	1	5	2	2	2	1	1	1	2	1	0
4.51	1.84	0.57	2.45109	81.5217	3.22807	141	150	32.1	22.6	1.42035	41.3	93	2.28	1	36	29.3524	1	0	0	0	8	2	3.2	1	1	2	1	1	1	2	1	0
5.27	1.41	0.58	3.73759	120.567	2.43103	132	170	39.3	24.4	1.61066	46.35	73	2.24	1	60	22.8571	1	1	0	0	8	2	2.6	1	2	1	2	1	1	2	2	0
3.55	1.38	0.6	2.57246	118.841	2.3	120	164	34.5	29.6	1.16554	41.4	275	2.23	1	59	27.1314	2	1	0	0	8	2	5.9	2	2	1	1	1	2	2	1	0
3.27	1.53	0.48	2.13725	122.876	3.1875	93	188	33	45.8	0.720524	40.65	65	2.23	1	64	19.8962	1	0	1	0	9	2	6.5	2	2	1	2	2	2	2	1	0
8.04	0.64	0.6	12.5625	115.625	1.06667	124	74	35.6	34.8	1.02299	38.8	98	2.11	1	55	27.5312	1	0	0	0	8	2	2.2	1	2	1	1	1	1	2	1	0
3.62	1.79	0.35	2.02235	68.7151	5.11429	179	123	42.7	24.4	1.75	51.65	55	2.11	2	21	19.2277	1	0	0	0	10	3	3.5	1	2	1	3	1	2	2	4	0
3.54	1.38	0.48	2.56522	136.957	2.875	154	189	46.4	26	1.78462	53.3	127	2.07	1	62	28.6501	1	1	1	0	8	2	3.7	1	2	3	1	1	2	2	1	0
9.82	1.39	0.99	7.06475	305.036	1.40404	114	424	21.9	27.7	0.790614	28.85	91	2.04	1	64	19.9481	1	0	0	0	10	3	6.7	2	2	3	3	2	2	2	4	0
5.53	2.57	0.67	2.15175	71.9844	3.83582	159	185	37.2	31.6	1.17722	50.05	86	2.03	1	60	23.5294	1	0	0	0	6	1	3.2	1	2	2	1	1	2	2	1	0
3.9	1.38	0.4	2.82609	103.623	3.45	147	143	41.9	24.8	1.68952	48.8	80	0.8	1	50	27.3437	1	0	0	0	8	2	2.8	1	2	3	1	1	1	2	1	0
2.47	1.5	0.39	1.64667	98.6667	3.84615	124	148	38.9	19.5	1.99487	46.4	62	0.29	2	44	20.9572	1	0	0	0	5	1	4	1	2	2	1	1	2	1	1	0
4.21	1.17	0.24	3.59829	141.88	4.875	132	166	43.4	34.7	1.25072	49.25	97		2	71	22.4813	1	1	0	0	5	1	2	1	2	2	1	1	2	2	1	0
3.1	1.42	0.37	2.1831	119.014	3.83784	147	169	36.7	25.8	1.42248	43.8	79		1	61	24.6094	1	0	0	0	5	1	2.8	1	2	2	1	2	2	2	1	0
3.88	1.48	0.64	2.62162	101.351	2.3125	140	150	33.9	35.4	0.957627	41.3	92		1	71	19.8177	1	0	0	0	5	1	4	1	2	2	1	1	1	1	1	0
3.1	1.19	0.7	2.60504	221.008	1.7	119	263	36.2	30.5	1.18689	42.15	54		2	49	24.0882	1	0	0	0	5	1	4.59	2	2	1	1	1	2	2	1	0
4.27	1.37	0.38	3.11679	110.949	3.60526	149	152	40.7	27.7	1.46931	47.55	90		1	41	20.7157	1	0	0	0	6	1	1.4	1	2	3	1	1	1	2	1	0
3.39	1.61	0.4	2.10559	98.1366	4.025	146	158	38.7	24.9	1.55422	46.75	69		1	40	25.9516	1	0	0	0	6	1	2	1	2	2	1	1	1	1	1	0
3.53	2.34	0.37	1.50855	98.2906	6.32432	110	230	42.4	31.8	1.33333	54.1	42		2	49	28.5156	2	0	0	0	6	1	3	1	2	1	1	2	1	2	1	0
2.16	2.17	0.25	0.995392	96.3134	8.68	139	209	41	27.4	1.49635	51.85	150		1	74	20.7612	1	0	0	0	6	1	3	1	2	2	1	2	2	2	1	0
2.81	2.21	0.3	1.27149	75.1131	7.36667	136	166	40.1	30.7	1.30619	51.15	59		2	55	20.1172	1	0	0	0	6	1	3.3	1	2	2	1	1	1	2	1	0
2.85	1.36	0.4	2.09559	132.353	3.4	108	180	38.4	25.4	1.51181	45.2	46		2	47	25.3906	1	0	1	0	7	2	2.7	1	2	1	1	1	2	2	1	0
2.05	1.58	0.21	1.29747	103.165	7.52381	112	163	36.8	23.4	1.57265	44.7	58		2	30	22.8928	1	0	0	0	7	2	3	1	2	1	1	1	2	2	1	0
2.6	1.7	0.55	1.52941	142.941	3.09091	151	243	42.1	34.4	1.22384	50.6	74		1	43	21.2031	1	0	0	0	7	2	3.3	1	2	2	1	2	2	2	1	0
3.79	1.59	0.3	2.38365	133.962	5.3	153	213	44.4	30.6	1.45098	52.35	91		1	58	24.0569	1	1	0	0	7	2	4.5	2	2	1	1	2	1	2	1	0
5.65	3.45	0.55	1.63768	60	6.27273	159	207	42.4	25.6	1.65625	59.65	85		1	44	28.3447	1	0	0	0	7	2	5	2	2	3	1	1	1	1	1	0
7.44	2.26	0.81	3.29204	115.929	2.79012	122	262	40.1	25.5	1.57255	51.4	91		1	67	24.1672	1	1	0	0	7	2	5.8	2	2	1	1	2	1	2	1	0
5.89	2.23	0.66	2.64126	97.7578	3.37879	139	218	38.4	29.1	1.31959	49.55	59		2	65	26.7094	2	1	0	1	8	2	2	1	2	3	1	1	2	1	1	0
4.38	1.93	0.39	2.26943	103.627	4.94872	119	200	37.7	25.3	1.49012	47.35	46		2	39	20.2694	1	0	0	0	8	2	4.53	2	2	2	1	2	1	2	1	0
2.22	1.13	0.23	1.9646	140.708	4.91304	123	159	35.2	28.1	1.25267	40.85	89		1	62	21.0937	1	0	0	0	8	2	4.8	2	2	2	1	2	1	1	1	0
5.65	1.3	0.67	4.34615	126.923	1.9403	120	165	36.5	27.7	1.31769	43	80		2	71	23.4375	1	0	0	0	8	2	5.6	2	2	2	1	2	1	2	1	0
8.18	1.3	0.69	6.29231	100.769	1.88406	107	131	41.2	32.7	1.25994	47.7	66		2	58	25.0657	1	0	0	0	8	2	5.6	2	2	3	1	2	2	2	1	0
3.25	2.49	0.49	1.30522	55.8233	5.08163	120	139	42	31.3	1.34185	54.45	106		1	78	19.487	1	1	1	1	8	2	6.62	2	2	3	1	1	2	1	1	0
2.83	1.42	0.5	1.99296	151.408	2.84	140	215	44.3	25.6	1.73047	51.4	72		1	53	24.3375	1	0	0	0	9	2	4.072	2	2	2	1	2	1	2	1	0
2.92	2.08	0.35	1.40385	82.6923	5.94286	86.9	172	36.5	25.3	1.44269	46.9	79		2	65	21.4844	1	0	0	0	9	2	5.2	2	1	2	1	2	2	2	1	0
6.72	3.35	0.52	2.00597	62.0896	6.44231	168	208	46.8	31.7	1.47634	63.55	74		1	53	25.2174	1	1	1	0	9	2	5.6	2	1	2	1	2	2	2	1	0
3.48	1.11	0.72	3.13514	361.261	1.54167	87.9	401	31.8	42.6	0.746479	37.35	70		1	64	15.887	1	0	0	0	9	2	6	2	2	2	1	2	1	2	1	0
2.65	0.9	0.42	2.94444	167.778	2.14286	136	151	38.5	26.5	1.45283	43	98		1	62	25.6896	1	0	0	0	9	2	6.1	2	1	1	1	1	1	1	1	0
4.44	2.1	0.66	2.11429	86.6667	3.18182	133	182	34.8	29.5	1.17966	45.3	68		1	42	32.3265	1	0	0	0	9	2	6.2	2	2	3	1	2	1	2	1	0
5.23	1.41	0.57	3.70922	201.418	2.47368	124	284	39.3	31.5	1.24762	46.35	73		2	44	22.1367	1	0	0	0	9	2	6.6	2	2	1	1	2	1	2	1	0
2.14	1.22	0.32	1.7541	82.7869	3.8125	145	101	40.1	28.5	1.40702	46.2	67		1	48	27.1605	1	0	0	0	10	3	3.1	1	2	1	1	2	2	2	1	0
3.78	1.34	0.58	2.8209	156.716	2.31034	172	210	37	34.9	1.06017	43.7	81		1	81	19.8347	1	1	0	0	10	3	4.78	2	2	2	1	2	2	1	1	0
13.8	1.59	0.68	8.67925	32.7044	2.33824	103	52	23.7	28.6	0.828671	31.65	79		2	60	25.2691	1	0	0	0	7	2	1.6	1	2	1	1	1	1	2	2	0
2.21	0.93	0.28	2.37634	103.226	3.32143	133	96	45.9	24.1	1.90456	50.55	61		1	52	23.3887	1	0	0	0	5	1	5	2	2	3	2	1	1	2	1	0
4.79	1.54	0.58	3.11039	116.234	2.65517	126	179	40.3	25.7	1.56809	48	76		1	52	26.9896	1	1	0	0	7	2	4.1	2	2	1	2	2	2	2	1	0
3.22	1.84	0.41	1.75	111.957	4.4878	168	206	47.7	27.2	1.75368	56.9	70		1	22	21.3039	1	0	0	0	8	2	4.6	2	2	2	2	2	2	2	1	0
5.96	1.71	0.94	3.48538	108.772	1.81915	147	186	38.8	20.7	1.8744	47.35	68		1	52	21.6713	1	0	0	0	4	1	3.6	1	2	3	3	1	2	2	2	0
3.12	2	0.48	1.56	148	4.16667	143	296	41.4	24.5	1.6898	51.4	75		1	41	22.5896	1	0	0	0	5	1	3.96	1	1	1	3	1	2	2	3	0
