# Supplementary material for: Added Value of Systemic Inflammation Markers in Predicting Clinical Stage T1 Renal Cell Carcinoma Pathologically Upstaged to T3a
Source: Front Oncol. 2021 May 31;11:679536. doi: 10.3389/fonc.2021.679536 (PMC8202414; doi:10.3389/fonc.2021.679536)
Supplement: Supplementary file 3 [file Table_2.xlsx]

## Sheet: Sheet1
N	L	M	NLR	PLR	LMR	HB	Platelet	A	G	AGR	PNI	Creatinine	TC	Sex	Age	BMI	ASA	Hypertension	DM	CAD	RENAL	Complexity	Diameter	T	Hilar	Location	Furhman	Type	Side	Approach	Histology	upstaging
2.73	1.39	0.37	2	114.4	3.8	141	159	42.1	25.4	1.7	49.1	79	2.77	1	59	23	1	0	0	0	6	1	1.91	1	2	2	3	1	2	2	3	1
3.86	0.97	0.39	4	160.8	2.5	137	156	39.4	25.8	1.5	44.3	74	3.87	1	71	23.4	1	0	0	0	10	3	7	2	2	1	1	2	1	2	1	1
3.32	2.35	0.39	1.4	120.4	6	127	283	42	23.6	1.8	53.8	67	2.9	2	32	22.1	1	0	0	0	9	2	7	2	1	1	3	2	2	2	2	1
3.18	1.3	0.39	2.4	119.2	3.3	122	155	43.7	37.6	1.2	50.2	55	4.24	2	61	18.7	1	1	0	0	5	1	3.1	1	2	2	1	1	1	2	1	1
3.03	1.77	0.35	1.7	88.7	5.1	144	157	38.9	23.9	1.6	47.8	103	4	1	43	25	1	0	0	0	5	1	3.6	1	2	1	2	1	1	2	2	1
3.09	1.83	0.49	1.7	111.5	3.7	143	204	37	30.4	1.2	46.2	72	3.91	1	41	22	1	0	0	0	9	2	6.3	2	2	3	2	2	2	2	1	1
4.65	1.44	0.36	3.2	286.1	4	47	412	39.9	33.2	1.2	47.1	125	3.02	1	73	17.3	2	0	1	0	9	2	6.4	2	2	1	1	2	1	2	1	1
5.59	1.58	0.69	3.5	179.1	2.3	158	283	45.9	26.3	1.7	53.8	87	4.28	1	47	33.3	2	1	0	0	6	1	2.3	1	2	3	1	1	1	2	1	1
3.33	2.74	0.57	1.2	81.8	4.8	153	224	39.2	24.2	1.6	52.9	91	4.79	1	41	24.8	1	0	0	0	9	2	5.6	2	1	2	1	2	2	2	2	1
3.25	2.27	0.63	1.4	99.6	3.6	154	226	50.1	33	1.5	61.5	100	5.92	1	46	24	1	0	0	0	10	3	4.8	2	2	1	1	1	2	2	1	1
3.46	1.47	0.76	2.4	234	1.9	102	344	32.9	45.5	0.7	40.3	84	3.31	1	30	26.1	1	0	0	0	10	3	5.1	2	2	2	2	2	2	2	1	1
3.98	1.79	0.7	2.2	121.8	2.6	139	218	38.8	28.9	1.3	47.8	80	3.37	1	25	20.8	1	0	0	0	7	2	3.5	1	2	1	3	2	2	2	4	1
2.6	1.61	0.31	1.6	137.3	5.2	127	221	39.4	29	1.4	47.5	96	3.98	1	53	22.1	1	0	0	0	9	2	5.8	2	2	3	1	2	1	2	1	1
14.37	1.05	0.45	13.7	631.4	2.3	145	663	36.5	36	1	41.8	69	2.33	2	66	17.6	1	0	0	0	8	2	6.5	2	2	2	2	1	1	2	1	1
2.24	1.81	0.3	1.2	40.9	6	119	74	42.4	31.8	1.3	51.5	55	4.05	2	66	22.9	2	1	1	0	8	2	7	2	2	3	2	2	1	2	1	1
5.92	2.76	0.76	2.1	69.9	3.6	141	193	37.8	41.2	0.9	51.6	64	5.02	1	30	31.8	1	0	0	0	8	2	5.3	2	2	1	3	1	1	2	4	1
8.97	2.86	0.9	3.1	81.1	3.2	129	232	39.7	33.7	1.2	54	98	4.41	2	60	25.1	1	0	0	0	10	3	4	1	2	3	3	1	2	2	4	1
4.06	1.83	0.47	2.2	102.7	3.9	151	188	43.2	25.2	1.7	52.4	111	2.95	1	48	20.5	1	1	0	0	8	2	2.4	1	1	1	1	2	2	2	1	1
3.43	1.56	0.69	2.2	144.9	2.3	103	226	34.3	39.1	0.9	42.1	88	5.21	2	59	25.4	1	0	0	0	10	3	5.8	2	2	2	3	2	1	2	4	1
3.74	1.82	0.72	2.1	154.9	2.5	96	282	34.2	40	0.9	43.3	98	4.59	2	73	24.8	2	0	0	0	11	3	7	2	2	3	3	2	2	2	4	1
7.47	1.74	0.56	4.3	116.1	3.1	144	202	42.5	27	1.6	51.2	95	4.1	1	44	25.2	2	0	0	1	7	2	5.2	2	2	1	1	2	1	2	1	1
7.89	1.17	1.38	6.7	428.2	0.8	118	501	39.6	36.7	1.1	45.5	80	4.42	1	48	27.3	1	0	0	0	8	2	6.6	2	2	2	2	2	1	1	1	1
3.84	1.27	0.35	3	142.5	3.6	138	181	44.5	29.7	1.5	50.9	93	2.79	1	66	24.1	2	0	0	0	7	2	5.7	2	2	1	2	1	2	2	2	1
5.48	2.13	0.99	2.6	82.2	2.2	132	175	34.7	31.7	1.1	45.4	48	3.86	1	60	25.3	1	1	1	0	6	1	4.4	2	2	2	3	1	2	2	4	1
4.06	1.77	0.71	2.3	240.1	2.5	106	425	46.5	32.4	1.4	55.4	59	3.66	2	39	23.4	1	0	0	0	10	3	5	2	1	2	2	2	1	2	4	1
5.95	1	0.9	6	312	1.1	102	312	31.4	43.9	0.7	36.4	90	3.77	1	71	25.7	1	0	0	0	8	2	6	2	2	1	2	2	1	2	1	1
5.15	1.39	0.56	3.7	340.3	2.5	78	473	29	56.8	0.5	36	102	3.5	2	62	17.8	1	1	0	0	10	3	5.7	2	1	3	2	2	2	2	1	1
3.92	1	0.34	3.9	230	2.9	137	230	45.3	34.2	1.3	50.3	89	4.2	1	68	25.4	1	1	0	0	9	2	3.3	1	2	1	3	2	2	2	4	1
4.32	1.41	0.54	3.1	161.7	2.6	144	228	44	25.3	1.7	51.1	74	3.98	1	42	23.5	1	1	0	0	9	2	4	1	1	1	1	2	2	2	1	1
5.52	1.43	0.54	3.9	118.2	2.6	115	169	42.6	25.7	1.7	49.8	50	5.79	2	49	26.3	1	0	0	0	7	2	4.5	2	2	2	3	2	2	2	3	1
1.98	2.24	0.3	0.9	103.6	7.5	160	232	47.3	22.7	2.1	58.5	88	3.33	1	26	26.5	1	0	0	0	4	1	1.8	1	2	3	2	1	1	2	1	1
4.65	1.31	0.48	3.5	184	2.7	98	241	33.9	37.9	0.9	40.5	91	3.45	1	59	19.5	2	0	1	0	8	2	7	2	2	2	2	2	2	2	1	1
5.11	2.47	0.64	2.1	128.3	3.9	145	317	39.7	23.3	1.7	52.1	84	4.28	1	48	24.9	1	0	0	0	9	2	5.4	2	1	2	1	1	2	2	1	1
3.14	0.44	0.26	7.1	281.8	1.7	94	124	43.4	23.1	1.9	45.6	124	4.02	1	69	29.4	1	1	0	0	10	3	5.1	2	2	1	3	2	1	2	4	1
3.2	1.61	0.43	2	155.3	3.7	87	250	43.6	27.8	1.6	51.7	59	4.14	2	45	19.5	1	0	0	0	10	3	4.9	2	2	3	1	2	1	2	2	1
6.81	1.88	0.9	3.6	100.5	2.1	145	189	34.8	39.9	0.9	44.2	90	3.29	1	59	24.1	1	0	1	0	9	2	6.7	2	2	2	2	2	1	2	1	1
3.99	1.9	0.55	2.1	102.6	3.5	161	195	42.3	24.6	1.7	51.8	95	3.96	1	47	25	1	1	0	0	6	1	2.8	1	2	3	1	1	2	2	1	1
3.56	0.93	0.49	3.8	245.2	1.9	138	228	37.4	33.7	1.1	42.1	71	2.38	1	39	21.6	1	0	0	0	9	2	6.9	2	1	2	1	2	1	2	2	1
4.7	1.62	0.64	2.9	104.9	2.5	145	170	40.1	35.5	1.1	48.2	124	4.71	1	62	29.4	1	0	0	0	8	2	4.5	2	2	3	2	2	2	1	1	1
1.85	1.28	0.26	1.4	164.1	4.9	104	210	41.2	25	1.6	47.6	61	3.87	2	66	22.9	1	0	0	0	9	2	2.8	1	2	3	1	2	2	1	1	1
2.93	1.25	0.44	2.3	168	2.8	142	210	42.1	37.5	1.1	48.4	114	3.06	1	49	21.2	1	0	0	0	9	2	6.5	2	2	2	3	2	1	2	4	1
2.17	2.3	0.3	0.9	98.3	7.7	127	226	41.8	24.6	1.7	53.3	59	5.65	2	62	26.5	1	0	0	0	10	3	5.8	2	1	1	2	2	1	2	4	1
3.1	1.5	0.26	2.1	177.3	5.8	106	266	40.2	29.4	1.4	47.7	68	2.96	2	31	23	1	0	0	0	7	2	7	2	2	1	1	2	2	2	2	1
5.45	1.86	0.6	2.9	166.7	3.1	120	310	40.6	32.2	1.3	49.9	54	4.27	2	52	19.6	1	0	0	0	8	2	5.8	2	1	1	2	2	1	2	1	1
9.5	1.69	0.87	5.6	84.6	1.9	118	143	38.2	33.8	1.1	46.7	139	4.46	1	56	21.9	1	0	0	0	8	2	3.5	1	2	1	1	1	2	2	1	1
4.53	1.98	0.48	2.3	98.5	4.1	153	195	41.9	19.5	2.1	51.8	66	4.28	1	59	22.5	1	0	0	0	6	1	3.4	1	2	3	1	1	1	2	1	1
2.62	1.56	0.93	1.7	194.9	1.7	90	304	39.5	31.9	1.2	47.3	325	4.72	1	56	17.7	1	0	0	0	10	3	1.8	1	2	3	3	2	1	2	2	1
5.9	1.3	0.9	4.5	210.8	1.4	108	274	37.4	36.3	1	43.9	91	3.55	1	69	24.5	2	1	0	0	5	1	3.2	1	2	1	2	1	2	2	1	1
4.44	1.41	0.88	3.1	300.7	1.6	145	424	43	29.9	1.4	50.1	90	2.94	1	46	24.8	1	0	0	0	9	2	7	2	2	3	1	2	1	2	1	1
4.91	1.69	0.79	2.9	147.3	2.1	160	249	41.8	26.8	1.6	50.3	117	4.61	1	41	23.7	1	0	0	0	10	3	3.7	1	2	3	3	2	2	2	3	1
3.28	1.33	0.53	2.5	157.9	2.5	118	210	39	27.8	1.4	45.7	61	4.99	2	59	22	1	1	0	0	6	1	3	1	2	1	1	1	2	2	1	1
2.1	1.54	0.24	1.4	150	6.4	124	231	38.7	26.4	1.5	46.4	65	5.64	2	54	21.2	1	0	0	0	9	2	7	2	1	2	1	2	2	2	1	1
5	1.36	0.62	3.7	243.4	2.2	113	331	35.9	39.9	0.9	42.7	112	3.53	1	48	28.7	1	0	0	0	9	2	6.4	2	2	2	3	2	2	1	2	1
2.42	1.51	0.41	1.6	168.9	3.7	146	255	41.9	25.5	1.6	49.5	68	4.37	1	46	25.3	1	1	0	0	7	2	1.6	1	2	1	1	1	2	2	1	1
2.85	1.36	0.4	2.1	132.4	3.4	108	180	38.4	25.4	1.5	45.2	46	NA	2	47	25.4	1	0	1	0	7	2	2.7	1	2	1	1	1	2	2	1	0
2.88	0.5	0.47	5.8	128	1.1	91	64	37.3	22.2	1.7	39.8	71	3.27	1	57	22.5	1	0	0	0	7	2	3.1	1	2	2	1	2	1	2	1	0
7.15	2.36	0.5	3	94.9	4.7	151	224	41	22.9	1.8	52.8	77	4.08	1	66	26.9	1	1	0	0	9	2	3.4	1	2	2	1	2	2	2	1	0
7.28	3.25	0.48	2.2	94.2	6.8	117	306	38.2	34.3	1.1	54.5	55	3.2	2	29	19.6	1	0	0	0	11	3	4.1	2	1	3	1	2	2	2	1	0
5.65	2.15	0.46	2.6	194.4	4.7	161	418	47.6	30.2	1.6	58.4	88	5.54	1	42	21.9	1	0	0	0	7	2	4.4	2	2	2	1	1	2	2	1	0
3.06	2.07	0.4	1.5	44.9	5.2	136	93	44.8	26.2	1.7	55.2	95	5.59	1	68	19.4	1	0	0	0	8	2	3.7	1	2	3	1	1	1	2	2	0
2.43	1.04	0.38	2.3	292.3	2.7	150	304	40.6	30.2	1.3	45.8	67	4.19	1	44	24.1	1	0	0	0	4	1	4	1	2	2	1	2	1	2	1	0
3.4	1.7	0.65	2	130.6	2.6	148	222	35.1	34	1	43.6	79	3.84	1	67	25	2	0	1	1	6	1	3.4	1	2	1	1	1	2	2	1	0
1.92	1.57	0.4	1.2	151	3.9	147	237	43.7	28.7	1.5	51.6	99	4.37	1	52	28.7	1	1	0	0	9	2	2.7	1	2	3	1	1	1	2	1	0
4.66	0.8	0.64	5.8	215	1.3	107	172	32.8	31.4	1	36.8	137	2.33	1	80	24.8	1	1	0	0	7	2	5	2	2	1	2	2	1	2	1	0
2.15	2.46	0.26	0.9	43.9	9.5	136	108	34.6	20.1	1.7	46.9	96	2.9	1	56	24.7	1	1	1	0	7	2	3.7	1	2	2	1	1	2	2	1	0
3.19	2.13	0.57	1.5	109.4	3.7	132	233	41.6	24.7	1.7	52.3	79	3.6	1	74	29.8	2	1	0	0	8	2	4.1	2	2	2	1	1	1	2	1	0
3.12	2.77	0.46	1.1	70.8	6	120	196	43.2	30.5	1.4	57.1	82	4.05	2	67	23.4	1	0	0	0	8	2	6	2	2	1	1	2	2	2	1	0
3.02	1.15	0.33	2.6	130.4	3.5	119	150	37.7	25.4	1.5	43.5	52	3.07	2	48	22.2	1	0	0	0	10	3	3.2	1	2	3	2	2	2	2	1	0
5.18	2.25	0.63	2.3	80.9	3.6	147	182	45.9	24.3	1.9	57.2	72	4.34	1	34	25	1	0	0	0	6	1	1.4	1	2	3	1	1	2	2	1	0
4.39	1.4	0.26	3.1	117.9	5.4	146	165	45	25.3	1.8	52	92	3.74	1	44	28.7	1	1	1	0	8	2	2.8	1	2	3	1	1	2	2	1	0
3.84	2.06	0.45	1.9	95.6	4.6	125	197	38.4	29.7	1.3	48.7	65	3.69	1	58	21.5	1	0	0	0	6	1	2.3	1	2	1	1	1	1	2	1	0
3.89	3.6	0.57	1.1	44.2	6.3	140	159	39.4	24.8	1.6	57.4	57	5.32	1	45	23.1	1	1	0	0	7	2	4.1	2	2	2	1	2	1	1	1	0
3.62	1.91	0.4	1.9	101	4.8	158	193	39.7	25.1	1.6	49.3	90	3.76	1	54	23.7	1	0	0	0	5	1	6.1	2	2	1	1	2	1	2	1	0
3.92	3.32	0.64	1.2	73.5	5.2	121	244	42.5	31.3	1.4	59.1	51	3.57	2	28	22	1	0	0	0	6	1	3.8	1	2	3	2	1	1	1	1	0
3.52	2.16	0.45	1.6	70.8	4.8	158	153	44.4	19.2	2.3	55.2	84	4.87	1	42	24.1	1	0	0	0	10	3	3.1	1	2	3	1	2	2	2	1	0
1.56	1.28	0.34	1.2	212.5	3.8	94	272	43.2	29.1	1.5	49.6	40	3.91	2	39	20.4	1	0	0	0	6	1	4.2	2	2	1	3	1	2	2	3	0
3.31	4.66	0.64	0.7	65	7.3	174	303	42.9	26.3	1.6	66.2	79	5.46	1	40	34	1	0	0	0	8	2	3.6	1	2	2	1	1	2	2	1	0
2.93	0.97	0.5	3	208.2	1.9	113	202	41.3	29.9	1.4	46.2	100	4.79	1	53	21	1	0	1	0	8	2	6.5	2	2	2	1	2	1	2	1	0
3.22	1.84	0.41	1.8	112	4.5	168	206	47.7	27.2	1.8	56.9	70	NA	1	22	21.3	1	0	0	0	8	2	4.6	2	2	2	2	2	2	2	1	0
4.82	2.53	0.66	1.9	126.1	3.8	139	319	43.8	32.4	1.4	56.5	93	4.33	2	77	24.8	1	1	1	1	7	2	5.4	2	2	3	3	1	2	2	2	0
3.51	2.62	0.58	1.3	90.5	4.5	168	237	47.7	26.9	1.8	60.8	85	4.04	1	35	25.3	1	0	0	0	8	2	2.7	1	2	2	3	1	2	2	3	0
3.53	1.2	0.46	2.9	135	2.6	168	162	39.5	23.6	1.7	45.5	143	3.91	1	53	27.1	2	1	0	0	7	2	2.6	1	1	2	1	1	1	2	1	0
3.11	1.86	0.46	1.7	83.3	4	160	155	37.8	27.7	1.4	47.1	75	3.11	1	47	23.3	1	0	0	0	6	1	1.2	1	2	2	1	1	2	2	1	0
3.37	1.57	0.36	2.1	172	4.4	127	270	43.9	34.6	1.3	51.8	63	4.31	2	75	27.9	2	0	1	0	7	2	4.7	2	2	2	1	1	1	2	1	0
3.12	1.24	0.36	2.5	183.1	3.4	161	227	45	31.1	1.4	51.2	91	4.58	1	47	24.6	1	0	0	0	8	2	3.2	1	2	2	2	2	1	2	1	0
1.91	1.43	0.44	1.3	126.6	3.3	106	181	37.6	27.6	1.4	44.8	80	2.52	1	56	24.8	1	1	1	0	5	1	2.2	1	2	2	1	1	2	2	1	0
3.1	2.89	0.55	1.1	120.1	5.3	137	347	43.1	25.1	1.7	57.6	86	4.62	1	31	22.2	1	0	0	0	7	2	3.2	1	2	1	1	1	1	2	1	0
3.34	2.9	0.29	1.2	68.6	10	138	199	44.3	31	1.4	58.8	51	4.37	2	58	25	2	1	0	0	7	2	3.3	1	2	3	1	1	2	2	1	0
4.34	2.2	0.56	2	82.7	3.9	142	182	39.7	24.9	1.6	50.7	77	4.32	1	55	29.4	1	0	0	0	8	2	5.7	2	2	1	1	1	1	2	1	0
2.98	1.46	0.33	2	150.7	4.4	128	220	38.3	21.4	1.8	45.6	87	5.08	1	56	23.7	1	1	0	0	10	3	4.5	2	1	3	2	2	2	2	1	0
3.65	1.95	0.56	1.9	155.4	3.5	147	303	38.5	26.5	1.5	48.3	88	4.11	1	53	24.4	1	0	0	0	6	1	4.6	2	2	1	2	2	1	2	2	0
3.54	1.6	0.4	2.2	149.4	4	122	239	39.9	27.9	1.4	47.9	80	5.6	2	63	21.5	1	0	0	0	10	3	5	2	1	2	1	1	1	2	1	0
2.13	1.81	0.41	1.2	99.4	4.4	130	180	39.7	26.6	1.5	48.8	78	4.74	2	63	23.2	2	0	0	1	10	3	5.9	2	2	2	1	2	1	2	1	0
3.66	1.58	0.56	2.3	133.5	2.8	131	211	44.1	25.8	1.7	52	119	5.28	1	47	23.9	1	0	0	0	8	2	2.9	1	2	3	1	1	1	2	1	0
2.97	1.25	0.34	2.4	256.8	3.7	120	321	34.5	25.9	1.3	40.8	53	4.01	2	48	21.5	1	0	0	0	7	2	3.3	1	2	1	3	1	2	2	3	0
1.28	1.18	0.41	1.1	102.5	2.9	129	121	38.9	34.5	1.1	44.8	108	4.4	1	68	23	1	0	0	0	9	2	6.4	2	2	2	1	2	2	2	1	0
3.66	1.8	0.68	2	127.8	2.6	152	230	44.8	32.7	1.4	53.8	61	3.35	1	45	24.8	1	0	0	0	8	2	4.8	2	2	1	1	1	1	2	1	0
5.5	1.7	0.72	3.2	180	2.4	122	306	46.2	28.1	1.6	54.7	54	4.21	2	69	24.7	1	0	0	0	8	2	4.8	2	2	1	2	2	2	2	1	0
3.1	1.19	0.7	2.6	221	1.7	119	263	36.2	30.5	1.2	42.2	54	NA	2	49	24.1	1	0	0	0	5	1	4.6	2	2	1	1	1	2	2	1	0
3.54	1.38	0.48	2.6	137	2.9	154	189	46.4	26	1.8	53.3	127	2.07	1	62	28.7	1	1	1	0	8	2	3.7	1	2	3	1	1	2	2	1	0
3.28	1.66	0.34	2	128.9	4.9	137	214	40.7	24.8	1.6	49	54	3.79	2	46	22.7	1	0	0	0	8	2	3.7	1	2	3	1	1	2	2	1	0
2.65	2.21	0.36	1.2	95.9	6.1	121	212	37.2	27.5	1.4	48.3	73	2.57	1	81	25.5	2	0	1	0	5	1	5.5	2	2	1	1	2	1	2	2	0
1.44	1.98	0.29	0.7	102	6.8	123	202	42.4	25.3	1.7	52.3	68	2.4	1	41	19.7	1	0	0	0	7	2	3.4	1	2	1	3	1	1	2	4	0
4.15	1.73	0.36	2.4	131.2	4.8	143	227	38.4	26.1	1.5	47.1	81	4.48	1	55	23.4	1	0	0	0	7	2	5.1	2	2	2	3	2	2	2	3	0
3.44	1	0.25	3.4	143	4	130	143	42.4	22.5	1.9	47.4	93	3.83	1	53	24.5	2	0	0	1	7	2	3.7	1	2	1	1	1	1	2	1	0
3.58	1.37	0.42	2.6	91.2	3.3	146	125	42.4	25.2	1.7	49.3	93	4.54	1	60	24	1	1	0	0	4	1	2	1	2	2	1	1	1	2	1	0
2.4	1.29	0.3	1.9	130.2	4.3	114	168	36.4	28.8	1.3	42.9	58	3.25	1	48	17	2	0	0	0	4	1	3.3	1	2	2	3	1	2	1	4	0
4.32	1.66	0.37	2.6	81.3	4.5	131	135	37.2	32.4	1.1	45.5	52	3.54	2	39	27.3	1	0	0	0	8	2	5.7	2	2	1	1	2	1	2	1	0
2.45	1.64	0.38	1.5	125.6	4.3	145	206	42.2	27.7	1.5	50.4	78	3.36	1	41	21.6	1	0	0	0	10	3	2.8	1	2	3	1	1	2	2	1	0
2.02	1.49	0.44	1.4	94.6	3.4	126	141	38.7	26.8	1.4	46.2	55	3.96	2	48	23.6	1	0	0	0	7	2	6.6	2	2	1	1	2	2	2	1	0
4.57	1.72	0.39	2.7	84.9	4.4	149	146	39.8	24.5	1.6	48.4	65	3.7	1	54	24.5	1	0	0	0	10	3	2.3	1	2	2	1	1	1	1	4	0
2.87	1.55	0.5	1.9	125.8	3.1	146	195	40.5	23.7	1.7	48.3	61	4.37	1	58	20.8	1	0	0	0	5	1	4.2	2	2	2	1	2	2	2	1	0
6.94	0.96	0.54	7.2	200	1.8	134	192	36.1	23.2	1.6	40.9	93	3.4	1	24	24.2	1	0	0	0	6	1	1.3	1	2	2	1	1	2	2	1	0
4.12	1.22	0.6	3.4	239.3	2	126	292	39.8	26.7	1.5	45.9	64	4.09	2	64	23.5	1	1	0	1	10	3	5.7	2	2	3	2	2	2	2	4	0
2.78	1.74	0.51	1.6	63.2	3.4	146	110	41.4	26.8	1.5	50.1	136	4.24	1	60	21.8	1	1	0	0	6	1	3.3	1	2	1	1	2	1	2	1	0
4.48	1.25	0.42	3.6	202.4	3	141	253	48.8	23.9	2	55.1	71	4.26	1	34	24.9	1	0	0	0	4	1	2.1	1	2	3	1	1	1	2	4	0
2.91	1.7	0.38	1.7	151.2	4.5	137	257	45.3	28.5	1.6	53.8	61	4.95	2	20	24.1	1	0	0	0	6	1	3.9	1	2	2	3	1	1	2	2	0
3.21	1.7	0.5	1.9	112.9	3.4	145	192	43.1	24.3	1.8	51.6	77	3.61	1	36	29.4	1	0	0	0	10	3	4.5	2	2	3	1	1	2	2	1	0
3.82	1.61	0.52	2.4	131.1	3.1	144	211	39.7	25.3	1.6	47.8	81	3.96	1	55	19.5	1	0	0	0	6	1	4.4	2	2	1	1	2	1	2	1	0
4.45	1.9	0.56	2.3	132.6	3.4	125	252	42.1	29.6	1.4	51.6	130	3.71	1	54	27.4	1	1	0	0	7	2	5.7	2	2	3	1	1	1	2	1	0
2.9	1.49	0.18	1.9	128.9	8.3	106	192	41.8	31.5	1.3	49.3	67	4.2	2	51	26.6	1	1	0	0	4	1	1.6	1	2	2	1	1	2	2	1	0
1.63	1.53	0.29	1.1	106.5	5.3	140	163	40.6	22.6	1.8	48.3	89	3.32	1	48	23.4	1	0	0	0	4	1	2.3	1	2	3	1	1	1	2	1	0
4.13	1.89	0.36	2.2	124.3	5.3	141	235	45.3	22.5	2	54.8	44	4.5	2	51	21.2	1	0	0	0	4	1	3.5	1	2	3	1	1	1	2	1	0
2.47	1.18	0.2	2.1	147.5	5.9	130	174	41.7	30.3	1.4	47.6	83	2.6	1	56	21.7	1	0	1	1	7	2	4.7	2	2	1	1	1	2	2	1	0
3.86	3.22	0.5	1.2	72.4	6.4	136	233	40.2	28	1.4	56.3	69	6.73	1	51	16.5	1	0	0	0	9	2	4.6	2	2	3	1	1	1	2	1	0
4.18	2.25	0.61	1.9	92.4	3.7	132	208	42.3	31.1	1.4	53.6	58	4.95	2	66	25.3	1	1	0	0	7	2	5.8	2	2	3	1	2	1	2	1	0
1.59	0.87	0.15	1.8	139.1	5.8	107	121	36.5	28.3	1.3	40.9	87	4.44	1	68	24.4	1	1	0	0	6	1	1.7	1	2	2	1	1	2	2	1	0
5.01	1.84	0.4	2.7	140.8	4.6	157	259	49.6	22.1	2.2	58.8	69	4.39	1	41	30.3	1	0	0	0	4	1	2.3	1	2	3	1	1	2	2	1	0
5.81	2.51	0.89	2.3	113.5	2.8	139	285	43.1	31.2	1.4	55.7	65	3.83	1	49	24	1	0	0	1	10	3	6.2	2	1	2	1	2	1	2	1	0
6.4	3.15	0.84	2	82.9	3.8	135	261	37	25	1.5	52.8	75	4.11	1	52	26.8	1	0	1	0	8	2	7	2	2	2	1	2	2	1	1	0
3.01	1.75	0.32	1.7	134.9	5.5	157	236	48.2	28.8	1.7	57	111	4.39	1	51	24.2	2	0	0	0	9	2	3.1	1	2	3	1	1	1	2	1	0
4.09	2.24	0.62	1.8	119.6	3.6	140	268	42	23.7	1.8	53.2	87	3.85	1	26	25	1	0	0	0	6	1	2.6	1	2	2	1	1	1	2	1	0
4.31	2.61	1.08	1.7	129.5	2.4	150	338	42.3	28.9	1.5	55.4	86	4.12	1	49	24.8	1	0	0	0	8	2	3.2	1	2	2	1	2	2	2	1	0
5.49	2	0.53	2.7	144.5	3.8	142	289	41.2	27.3	1.5	51.2	75	5.1	1	60	23.9	1	0	0	0	9	2	5.5	2	2	2	1	2	1	2	1	0
4.38	1.76	0.45	2.5	131.8	3.9	131	232	42.2	33.3	1.3	51	120	2.73	1	65	27.7	1	1	1	0	6	1	1.6	1	2	2	3	1	1	2	2	0
2.32	2.21	0.41	1	104.5	5.4	152	231	40.1	22.9	1.8	51.2	77	3.99	1	50	21.2	1	0	0	0	7	2	4	1	2	1	1	1	2	2	1	0
6.59	1.77	0.85	3.7	160.5	2.1	123	284	31.7	37.6	0.8	40.6	113	3.82	1	50	17.9	1	0	0	0	8	2	4.5	2	2	1	2	2	1	2	1	0
3.06	1.04	0.29	2.9	101.9	3.6	149	106	42.1	23.4	1.8	47.3	59	3.87	1	51	34.6	1	1	0	0	5	1	3.5	1	2	1	1	1	2	2	1	0
3.83	1.57	0.47	2.4	128	3.3	136	201	40	27.2	1.5	47.9	102	3.61	1	58	25.4	2	1	0	1	6	1	1.2	1	2	2	1	1	1	2	1	0
3.64	2.13	0.4	1.7	97.7	5.3	143	208	38.1	29.9	1.3	48.8	85	3.01	1	55	25.9	2	1	0	1	4	1	2.4	1	2	1	1	1	1	2	1	0
3.42	1.83	0.42	1.9	139.9	4.4	116	256	39.2	23.2	1.7	48.4	42	2.89	2	29	21.2	1	0	0	0	7	2	4.9	2	2	3	3	1	1	2	2	0
4.12	1.52	0.57	2.7	153.9	2.7	152	234	40.8	26.4	1.5	48.4	74	3.82	1	37	24.3	1	0	0	0	11	3	4.2	2	1	3	1	1	2	2	1	0
3.97	2.21	0.49	1.8	64.3	4.5	144	142	41.6	21.8	1.9	52.7	99	3.6	1	54	26.9	1	0	0	0	8	2	3.8	1	2	2	1	1	2	2	1	0
3.82	1.56	0.35	2.4	134	4.5	159	209	44.7	30.8	1.5	52.5	64	4.11	1	56	27.2	2	0	1	0	7	2	3.5	1	2	3	1	1	1	2	1	0
3.78	1.47	0.46	2.6	155.8	3.2	133	229	38.2	33	1.2	45.6	130	3.61	1	67	26.3	2	1	1	0	5	1	2.5	1	2	1	1	1	2	2	2	0
1.79	1.54	0.7	1.2	151.9	2.2	136	234	34.9	24.9	1.4	42.6	73	3.57	1	62	24	1	0	0	0	9	2	4.7	2	1	2	1	1	1	2	1	0
5.52	1.52	0.42	3.6	180.3	3.6	154	274	46.2	29.5	1.6	53.8	90	4.58	1	56	25.8	2	1	1	0	8	2	2.1	1	2	3	1	1	2	2	1	0
2.43	2.12	0.33	1.1	126.9	6.4	122	269	41.3	25.4	1.6	51.9	56	4.27	2	45	20	1	0	0	0	7	2	2.8	1	2	3	1	1	1	2	1	0
1.89	2.01	0.41	0.9	76.1	4.9	121	153	39.4	23.9	1.6	49.5	51	3.79	2	43	25	1	0	0	0	10	3	5.8	2	2	1	1	2	2	2	1	0
4.58	2.04	0.58	2.2	129.9	3.5	137	265	41.5	37.5	1.1	51.7	69	4.5	1	37	23.5	1	0	0	0	8	2	5	2	2	1	1	2	1	2	1	0
5.42	4.36	0.53	1.2	42.9	8.2	150	187	43.7	23	1.9	65.5	70	4.31	1	30	28.1	1	0	0	0	4	1	2.3	1	2	1	1	1	1	2	1	0
2.48	0.82	0.42	3	270.7	2	160	222	40.6	22.2	1.8	44.7	73	3.13	1	53	25.6	1	0	1	0	11	3	4.7	2	2	1	1	2	2	2	1	0
4.52	1.79	0.46	2.5	116.8	3.9	124	209	39.5	23	1.7	48.5	72	5.87	2	58	24.9	1	1	1	0	5	1	2	1	2	1	1	1	2	2	1	0
5.73	1.95	0.9	2.9	216.9	2.2	104	423	30.6	34	0.9	40.4	73	3.53	2	36	24.6	1	0	0	0	4	1	1.7	1	2	2	3	1	1	2	4	0
3.9	0.68	0.28	5.7	258.8	2.4	108	176	39.2	26.7	1.5	42.6	1487	2.62	1	49	22.8	2	0	0	0	6	1	3.6	1	2	3	1	2	2	1	1	0
4.24	1.49	0.35	2.8	141.6	4.3	131	211	44.3	25.8	1.7	51.8	52	6.77	2	60	27.5	1	0	0	0	10	3	3.8	1	2	3	1	1	1	2	1	0
3.82	1.5	0.37	2.5	166.7	4.1	134	250	41	25.7	1.6	48.5	81	5.14	1	58	24.5	1	0	0	0	8	2	4.2	2	1	2	3	2	2	2	3	0
1.65	1.75	0.3	0.9	105.7	5.8	117	185	41.3	24.7	1.7	50.1	75	4.24	2	54	23.9	1	0	0	0	7	2	3.8	1	1	2	1	1	1	2	1	0
3.81	1.68	0.32	2.3	180.4	5.3	137	303	43.4	34.4	1.3	51.8	54	4.41	1	45	20.5	1	0	0	0	7	2	5.7	2	2	2	2	2	1	2	1	0
2.17	2.03	0.38	1.1	126.6	5.3	127	257	45.4	21.5	2.1	55.6	51	4.17	2	24	19.6	1	0	0	0	10	3	2	1	2	2	3	1	1	2	2	0
4.12	2.39	0.85	1.7	79.9	2.8	141	191	41.1	33.1	1.2	53.1	102	4.28	1	64	24.4	2	1	0	1	8	2	6.2	2	2	3	1	2	1	1	1	0
3.57	1.82	0.79	2	101.6	2.3	154	185	34.8	30.4	1.1	43.9	95	3.2	1	73	26.2	2	0	0	0	8	2	5.5	2	2	2	1	2	2	2	1	0
3.52	1.15	0.59	3.1	208.7	1.9	96	240	34.7	36.3	1	40.5	84	2.86	1	68	19.4	1	0	0	0	10	3	2.6	1	2	3	3	2	2	1	4	0
3.83	0.96	0.42	4	154.2	2.3	125	148	40.2	30	1.3	45	63	2.35	2	66	19.9	1	0	0	0	7	2	4.7	2	2	2	3	2	2	2	3	0
2.73	1.49	0.37	1.8	163.1	4	125	243	40.9	26.7	1.5	48.4	52	4.29	2	55	27	1	0	0	0	10	3	3.1	1	1	1	1	2	1	2	1	0
3.56	1.63	0.55	2.2	181.6	3	116	296	37.7	27.3	1.4	45.9	52	3.64	2	48	22.9	1	0	0	0	5	1	4.4	2	2	1	3	1	2	2	3	0
4.64	1.15	0.6	4	208.7	1.9	128	240	40.9	24.7	1.7	46.7	57	2.84	2	43	27.5	1	1	0	0	8	2	1.7	1	2	2	3	1	1	2	4	0
2.91	2.24	0.33	1.3	118.8	6.8	118	266	37.2	28.3	1.3	48.4	69	4.05	2	49	22	1	0	0	0	9	2	4.1	2	1	2	1	2	2	2	1	0
5.53	2.57	0.67	2.2	72	3.8	159	185	37.2	31.6	1.2	50.1	86	2.03	1	60	23.5	1	0	0	0	6	1	3.2	1	2	2	1	1	2	2	1	0
3.07	1.18	0.65	2.6	211.9	1.8	161	250	39.1	26.6	1.5	45	86	3.69	1	58	25.4	1	0	0	0	9	2	5	2	2	2	1	2	2	2	1	0
2.89	1.3	0.62	2.2	173.8	2.1	133	226	42.5	26.2	1.6	49	94	3.17	1	69	25.1	1	1	0	0	7	2	4.5	2	2	2	2	1	1	2	1	0
2.77	0.93	0.32	3	134.4	2.9	121	125	42.5	28.3	1.5	47.2	42	5.21	2	50	20.3	1	0	0	0	5	1	3.4	1	2	2	1	1	1	2	1	0
1.76	1.21	0.32	1.5	164.5	3.8	127	199	40.1	25.8	1.6	46.2	81	4.12	1	54	23.5	1	0	0	0	9	2	1.5	1	1	2	2	1	2	2	4	0
3.2	2.75	0.61	1.2	87.3	4.5	154	240	44.2	24.8	1.8	58	102	3.59	1	42	493.8	1	0	0	0	6	1	2.8	1	2	2	3	1	1	2	4	0
2.78	1.69	0.35	1.6	168	4.8	136	284	38.9	32.9	1.2	47.4	43	4.73	2	47	22.6	1	0	0	0	8	2	4.4	2	2	1	1	2	2	2	1	0
7.19	2.26	0.57	3.2	72.6	4	140	164	43.2	27	1.6	54.5	67	5.91	1	50	21.9	1	0	0	0	9	2	6.1	2	2	3	2	2	2	2	1	0
1.97	1.63	0.17	1.2	81	9.6	125	132	40.4	28.6	1.4	48.6	61	5.09	2	65	22.6	1	0	0	0	6	1	3.6	1	2	1	3	1	2	2	3	0
3.63	2.69	0.44	1.3	107.8	6.1	155	290	47.3	20	2.4	60.8	63	5.6	1	40	25.4	1	0	1	0	4	1	1.5	1	2	2	1	1	2	2	1	0
2.55	1.98	0.33	1.3	73.7	6	150	146	39	25.8	1.5	48.9	89	3.75	1	57	26.2	1	0	0	0	6	1	3.2	1	1	1	3	1	1	2	3	0
3.25	2.46	0.68	1.3	97.6	3.6	137	240	34.9	32.8	1.1	47.2	52	5.14	2	62	27.1	1	0	0	0	5	1	2.3	1	2	2	3	1	2	2	4	0
2.17	2.72	0.65	0.8	117.6	4.2	124	320	36.8	32.6	1.1	50.4	80	3.4	1	58	24.2	1	1	0	0	9	2	4.3	2	1	1	1	1	2	2	1	0
3.14	1.69	0.45	1.9	78.7	3.8	146	133	40.8	26.6	1.5	49.3	82	3.18	1	37	29.4	1	0	0	0	7	2	2.3	1	2	3	1	1	2	2	1	0
2.39	2.29	0.53	1	52	4.3	130	119	41.9	22.6	1.9	53.4	71	3.05	1	49	21.2	1	0	0	0	6	1	2	1	2	1	1	1	2	2	1	0
2.47	1.9	0.25	1.3	86.8	7.6	142	165	41.6	23.8	1.7	51.1	85	5.28	1	61	29.4	1	1	1	0	4	1	2.5	1	2	1	1	1	1	2	1	0
4.3	1.43	0.52	3	193	2.8	139	276	43.3	30.5	1.4	50.5	69	2.7	1	29	21.1	1	0	0	0	5	1	4.4	2	2	1	1	1	2	2	1	0
3.78	2.51	0.7	1.5	94	3.6	140	236	41.4	27.3	1.5	54	78	3.12	1	78	21	2	1	0	0	4	1	1.5	1	2	1	1	1	1	2	1	0
9.68	2.29	1.05	4.2	103.9	2.2	153	238	40.2	30.8	1.3	51.7	83	4.5	1	47	28.3	1	0	0	0	5	1	3	1	2	1	3	1	1	2	4	0
2.38	2.1	0.46	1.1	121	4.6	137	254	38.4	21.7	1.8	48.9	76	4.63	1	51	22.7	1	0	0	0	5	1	5.9	2	2	1	1	1	2	2	2	0
3.06	1.31	0.41	2.3	147.3	3.2	138	193	37.8	27	1.4	44.4	100	3.38	1	70	25.6	1	0	0	0	8	2	3.3	1	2	2	1	1	2	2	1	0
4.02	2.16	0.8	1.9	135.6	2.7	155	293	42	22.4	1.9	52.8	78	6.44	1	47	24.7	1	0	0	0	10	3	3	1	2	1	3	1	1	2	2	0
2.83	2.98	0.49	0.9	70.1	6.1	119	209	41.3	26.6	1.6	56.2	68	3.26	1	56	26	1	0	0	0	4	1	1	1	2	1	1	1	1	2	1	0
2.93	1.35	0.49	2.2	99.3	2.8	96	134	38.8	28.5	1.4	45.6	1538	3.91	1	46	22.3	2	0	0	0	6	1	2	1	2	2	1	2	1	2	1	0
3.89	0.86	0.44	4.5	332.6	2	94	286	37	29.6	1.3	41.3	94	3.06	2	61	22.9	1	1	0	0	11	3	5.2	2	2	1	3	2	1	2	4	0
2.62	1.83	0.42	1.4	120.8	4.4	124	221	41.7	25.9	1.6	50.9	60	4.54	2	66	24.1	1	1	0	0	5	1	3.5	1	2	1	1	1	2	2	1	0
2.63	1.02	0.22	2.6	154.9	4.6	122	158	40.1	29.4	1.4	45.2	98	4.28	1	59	22.5	1	0	0	0	6	1	3.4	1	2	2	1	2	2	2	1	0
3.03	1.8	0.51	1.7	116.1	3.5	163	209	43.6	26.9	1.6	52.6	99	4.94	1	60	30.5	1	1	0	0	4	1	3.5	1	2	2	1	1	1	2	1	0
3.5	2.09	0.67	1.7	89.5	3.1	150	187	43.3	27.3	1.6	53.8	94	5.33	1	49	20.5	1	0	0	0	10	3	3.5	1	1	2	1	1	2	2	1	0
3.58	1.65	0.45	2.2	104.2	3.7	121	172	41.2	28.6	1.4	49.5	61	4.3	2	66	20	1	1	0	0	8	2	5	2	1	2	1	2	1	2	1	0
2.21	1.5	0.33	1.5	114.7	4.5	134	172	42.4	22.7	1.9	49.9	67	4.88	2	47	20.9	1	0	0	0	9	2	4.5	2	2	3	1	1	2	2	1	0
2.54	1.26	0.53	2	58.7	2.4	109	73.9	38.9	26.5	1.5	45.2	66	3.8	2	61	22.1	1	0	0	0	8	2	3.6	1	2	3	3	1	1	2	3	0
1.91	1.86	0.52	1	137.6	3.6	153	256	40.9	28.1	1.5	50.2	73	3.68	1	56	24.8	1	0	0	0	10	3	4.4	2	1	1	1	1	1	2	1	0
3.07	3.61	0.62	0.9	61.5	5.8	151	222	43.4	31.2	1.4	61.5	67	3.29	1	39	34.9	1	0	0	0	7	2	5.1	2	2	1	1	1	2	2	1	0
2.84	2.72	0.47	1	91.5	5.8	129	249	43	31.5	1.4	56.6	71	5.89	2	52	32.5	1	0	0	0	7	2	3	1	2	3	1	1	1	2	1	0
6.05	0.69	0.9	8.8	687	0.8	82	474	26.8	45.9	0.6	30.3	68	3.5	1	68	22	1	1	0	0	11	3	5.9	2	2	1	2	2	1	2	1	0
3.63	2.9	0.78	1.3	72.8	3.7	161	211	40.2	25.7	1.6	54.7	81	4.51	1	54	26	1	0	0	0	9	2	5.5	2	2	1	1	2	2	2	1	0
3.7	1.83	0.29	2	89.6	6.3	136	164	44.4	32.6	1.4	53.6	53	7.73	2	54	17.9	1	0	0	0	11	3	4.5	2	2	3	3	2	2	2	1	0
3.66	2.32	0.52	1.6	137.9	4.5	129	320	41	26.9	1.5	52.6	50	4.5	2	74	24.4	1	1	0	0	5	1	3	1	2	1	1	1	1	2	1	0
1.74	1.76	0.24	1	148.9	7.3	130	262	42	26.5	1.6	50.8	53	5.24	2	54	21.4	1	0	0	0	8	2	3.4	1	2	1	1	2	1	2	1	0
3.12	2	0.48	1.6	148	4.2	143	296	41.4	24.5	1.7	51.4	75	NA	1	41	22.6	1	0	0	0	5	1	4	1	1	1	3	1	2	2	3	0
3.6	2.11	0.65	1.7	79.6	3.2	150	168	37.4	30.6	1.2	48	101	2.88	1	69	28.6	1	1	1	0	5	1	3.4	1	2	3	1	1	1	2	1	0
4.11	1.48	0.35	2.8	125.7	4.2	161	186	39.5	25.2	1.6	46.9	122	5.12	1	62	24.6	1	0	1	0	7	2	4.9	2	2	1	1	2	2	2	1	0
2.81	1.94	0.47	1.4	81.4	4.1	139	158	40.8	30.7	1.3	50.5	111	2.84	1	62	32.3	1	0	0	0	8	2	3.5	1	2	3	2	1	1	1	1	0
2.43	2.12	0.51	1.1	80.2	4.2	114	170	33.8	26.6	1.3	44.4	48	3.17	2	39	19.8	1	0	0	0	10	3	4.1	2	2	1	1	2	1	2	1	0
2.71	2.18	0.48	1.2	117.9	4.5	119	257	42.4	23.9	1.8	53.3	84	3.46	1	41	22.7	1	0	0	0	10	3	2.2	1	2	1	1	2	2	2	1	0
3.8	2.52	0.29	1.5	81	8.7	137	204	51	25.3	2	63.6	94	4.86	1	48	25.1	1	0	0	0	10	3	3.9	1	1	2	1	2	1	2	1	0
4	2.14	0.71	1.9	90.2	3	144	193	45.2	21.6	2.1	55.9	96	4.63	1	46	23	1	0	0	0	7	2	3	1	1	2	1	1	2	2	1	0
2.17	1.41	0.43	1.5	114.9	3.3	142	162	41.6	23.5	1.8	48.7	72	2.62	1	46	22.9	1	0	0	0	4	1	3.9	1	2	1	1	1	1	2	1	0
2.98	0.98	0.22	3	217.3	4.5	141	213	46.1	35.4	1.3	51	72	5.33	2	78	23.2	2	1	0	0	9	2	5.2	2	2	3	1	1	2	1	1	0
2.95	2.18	0.53	1.4	72.9	4.1	135	159	37.2	33.4	1.1	48.1	66	5.38	2	69	29.6	2	0	0	0	7	2	4.1	2	2	1	1	1	1	2	1	0
6.55	1.23	0.83	5.3	351.2	1.5	85	432	33	43.9	0.8	39.2	60	2.58	1	41	17.9	1	0	0	0	7	2	6.1	2	2	2	2	2	2	2	1	0
3.34	0.91	0.5	3.7	209.9	1.8	126	191	41.3	21.5	1.9	45.9	81	3.8	1	59	22.2	1	0	0	0	8	2	3.9	1	1	1	3	1	2	2	3	0
3.09	1.64	0.37	1.9	140.2	4.4	126	230	39.5	26.1	1.5	47.7	43	3.5	2	48	23.7	1	0	0	0	7	2	2.8	1	1	2	1	1	1	2	1	0
4.31	1.78	0.46	2.4	86.5	3.9	114	154	44.3	24.6	1.8	53.2	57	3.89	2	40	20.5	1	0	0	0	8	2	4.4	2	2	1	1	2	1	2	1	0
2.53	1.73	0.35	1.5	116.8	4.9	128	202	46.7	30.6	1.5	55.4	69	3.94	2	57	22.8	1	0	0	0	9	2	4.3	2	2	2	1	1	1	2	1	0
3.11	1.38	0.41	2.3	129.7	3.4	136	179	42.7	28.7	1.5	49.6	114	3	1	54	21	1	0	0	0	7	2	3.2	1	2	2	3	1	2	2	2	0
3.66	2.31	0.47	1.6	77.1	4.9	153	178	39.9	28.9	1.4	51.5	83	3.06	1	39	26.1	1	0	0	0	10	3	6.4	2	2	2	1	2	2	2	1	0
5.51	2.72	0.95	2	49.3	2.9	154	134	46.4	27.1	1.7	60	95	4.07	1	27	21.1	1	0	0	0	6	1	2	1	2	2	1	1	2	2	1	0
2.36	1.66	0.42	1.4	97	4	153	161	41.4	28.1	1.5	49.7	91	2.85	1	55	27	1	0	0	0	9	2	4.6	2	2	2	1	1	2	2	1	0
3.17	1.55	0.42	2	79.4	3.7	157	123	34.9	25.4	1.4	42.7	65	4.89	1	61	22.5	1	0	0	0	7	2	2.3	1	2	1	1	1	1	2	1	0
5.31	0.86	0.65	6.2	189.5	1.3	121	163	37.8	34.3	1.1	42.1	385	3.3	1	44	23.9	1	0	0	0	9	2	5	2	2	2	3	2	1	2	4	0
1.54	1.26	0.24	1.2	195.2	5.3	122	246	43.4	30.8	1.4	49.7	49	3.6	2	36	18.3	1	0	0	0	7	2	5.9	2	2	3	3	1	1	2	4	0
1.77	1.44	0.36	1.2	145.8	4	121	210	38.4	28.9	1.3	45.6	57	4.13	2	56	30.3	1	0	0	0	10	3	4.1	2	1	2	1	2	1	2	1	0
4.32	1.75	0.37	2.5	184	4.7	114	322	36.8	24.6	1.5	45.6	61	2.94	2	80	22.5	2	1	0	0	6	1	3.2	1	2	3	1	1	1	2	1	0
1.92	1.18	0.73	1.6	225.4	1.6	121	266	41.8	20.6	2	47.7	85	3.62	1	52	24.8	1	0	0	0	9	2	5.6	2	2	2	2	1	1	2	1	0
3.3	1.61	0.26	2	124.8	6.2	112	201	41.6	23.8	1.7	49.7	52	3.32	2	58	23.8	1	0	0	0	7	2	3.6	1	2	2	3	1	2	2	3	0
2.25	1.64	0.45	1.4	176.8	3.6	153	290	39.9	27.9	1.4	48.1	86	4.62	1	54	24.2	1	0	0	0	7	2	4	1	2	2	1	1	2	2	1	0
3.43	1.03	0.49	3.3	141.7	2.1	113	146	36.4	29.2	1.2	41.6	73	4.01	2	69	27	1	1	1	1	10	3	5.5	2	2	1	1	2	2	2	1	0
2.8	1.18	0.3	2.4	129.7	3.9	123	153	36.7	27.9	1.3	42.6	83	3.32	2	69	26.7	2	1	1	0	7	2	3.2	1	2	2	2	1	2	1	1	0
3.29	1.54	0.33	2.1	109.1	4.7	128	168	38.9	29.8	1.3	46.6	94	4.32	2	55	19.6	1	0	0	0	9	2	6.4	2	2	1	1	2	1	2	1	0
4.17	1.67	0.33	2.5	164.7	5.1	144	275	43	26.5	1.6	51.4	102	4.33	1	53	22.5	1	0	0	0	7	2	5.8	2	2	2	1	2	2	2	1	0
3.58	1.81	0.43	2	91.7	4.2	150	166	45.3	24.8	1.8	54.4	69	3.82	1	39	34.5	1	1	0	0	4	1	1.6	1	2	2	1	1	1	2	1	0
13.8	1.59	0.68	8.7	32.7	2.3	103	52	23.7	28.6	0.8	31.7	79	NA	2	60	25.3	1	0	0	0	7	2	1.6	1	2	1	1	1	1	2	2	0
4.51	1.57	0.53	2.9	140.1	3	118	220	44.5	26.8	1.7	52.4	87	4.32	2	65	20.2	2	1	0	0	9	2	6.8	2	2	2	1	1	2	2	1	0
2.82	1.04	0.21	2.7	126.9	5	117	132	39.7	24.2	1.6	44.9	73	4.06	2	77	27.1	2	1	0	1	9	2	5.2	2	2	1	1	2	2	2	1	0
3.91	3.65	0.55	1.1	87.4	6.6	135	319	42.2	29.1	1.5	60.5	69	4.01	2	38	24.8	1	0	0	0	9	2	4.8	2	2	2	1	1	1	2	2	0
4.18	1.65	0.34	2.5	95.2	4.9	151	157	47.6	28.5	1.7	55.9	89	4.01	1	40	22	1	0	0	0	9	2	4.6	2	1	1	1	2	1	2	1	0
4.34	2.71	0.58	1.6	77.1	4.7	131	209	43	28.1	1.5	56.6	89	4.43	1	50	22.6	1	0	0	0	8	2	4.4	2	1	2	1	2	2	2	1	0
2.62	1.35	0.63	1.9	175.6	2.1	111	237	41	23	1.8	47.8	61	4.99	2	58	22.2	1	0	0	0	10	3	4.4	2	1	1	1	1	1	2	1	0
3.47	1.2	0.45	2.9	80.8	2.7	126	97	40.3	19.1	2.1	46.3	76	5.29	1	59	23.9	1	0	0	0	10	3	4.2	2	2	1	1	1	1	2	1	0
2.82	1.75	0.32	1.6	139.4	5.5	124	244	37.5	35	1.1	46.3	57	4.27	2	61	18.7	1	0	0	0	5	1	3.4	1	2	1	1	2	2	2	1	0
2.23	1.6	0.39	1.4	84.4	4.1	124	135	37.9	37.9	1	45.9	56	5.31	2	79	25.9	1	0	0	0	8	2	4.3	2	2	2	1	2	2	1	1	0
3.13	1.41	0.45	2.2	119.1	3.1	130	168	40.9	25.8	1.6	48	67	3.09	2	46	20.3	1	0	0	0	6	1	1.5	1	2	2	1	1	2	2	2	0
2.65	0.9	0.42	2.9	167.8	2.1	136	151	38.5	26.5	1.5	43	98	NA	1	62	25.7	1	0	0	0	9	2	6.1	2	1	1	1	1	1	1	1	0
1.67	1.67	0.47	1	85	3.6	136	142	38.3	27.9	1.4	46.7	61	3.39	2	25	23.6	1	0	0	0	8	2	6.6	2	1	2	1	2	2	2	1	0
4.11	1.11	0.91	3.7	184.7	1.2	133	205	36.1	34.7	1	41.7	70	2.87	1	66	24.2	1	1	0	0	6	1	2.4	1	2	3	1	1	1	2	1	0
2.9	2.68	0.59	1.1	64.6	4.5	150	173	40.9	28.3	1.4	54.3	57	2.91	1	28	26.1	1	0	0	0	9	2	6.6	2	1	1	3	1	1	2	4	0
2.76	9.87	0.56	0.3	18	17.6	120	178	37.8	25.2	1.5	87.2	63	4.06	2	58	23.4	1	0	0	0	4	1	2.5	1	2	3	3	1	1	2	2	0
2.06	1.76	0.29	1.2	123.3	6.1	148	217	48.8	30.8	1.6	57.6	68	4.43	2	68	23	1	1	0	0	7	2	5.4	2	2	1	1	1	2	2	1	0
4.41	3.46	0.51	1.3	53.8	6.8	157	186	41.4	19.3	2.1	58.7	96	3.58	1	69	28.4	1	1	0	0	8	2	4.6	2	2	3	1	1	2	2	1	0
3.73	1.86	0.72	2	94.6	2.6	144	176	40.3	23.8	1.7	49.6	83	3.05	1	68	26.5	2	1	0	1	6	1	4.1	2	2	1	1	1	2	2	1	0
3.13	1.61	0.73	1.9	137.9	2.2	120	222	37.2	33.6	1.1	45.3	88	3.52	1	73	23.2	1	1	1	0	8	2	6	2	2	1	2	2	2	2	1	0
2.15	1.61	0.41	1.3	106.8	3.9	123	172	35.7	25.3	1.4	43.8	64	4.56	2	52	22.6	1	0	0	0	9	2	4.3	2	2	1	3	2	2	2	4	0
3.12	2.24	0.38	1.4	79.5	5.9	133	178	40.7	26.4	1.5	51.9	63	4.9	2	65	26.7	1	1	0	0	8	2	4.6	2	2	1	1	1	1	2	1	0
3.97	1.37	0.49	2.9	177.4	2.8	167	243	42.3	34.1	1.2	49.2	73	2.84	1	58	23.9	1	0	0	0	7	2	6.4	2	2	1	1	1	1	2	1	0
3.63	1.96	0.65	1.9	102	3	120	200	38.9	31.4	1.2	48.7	314	5.86	1	40	29.7	1	1	1	0	8	2	4.7	2	2	1	1	1	1	2	1	0
3.52	1.9	0.57	1.9	106.3	3.3	137	202	38.3	31.8	1.2	47.8	82	3.25	2	76	20.9	1	0	0	0	6	1	3.8	1	2	1	1	1	2	2	1	0
3.72	2.05	0.38	1.8	130.7	5.4	131	268	39.7	29.5	1.3	50	113	3.4	1	39	22.5	1	0	0	0	9	2	2.2	1	2	3	2	1	2	2	2	0
2.85	1.85	0.34	1.5	113.5	5.4	136	210	43.5	29.1	1.5	52.8	56	3.96	2	43	20.8	1	0	0	0	7	2	3	1	2	1	1	2	2	2	1	0
3.96	2.38	0.43	1.7	107.6	5.5	158	256	44.6	24.8	1.8	56.5	89	5.02	1	33	18.4	1	0	0	0	10	3	2.9	1	2	2	1	1	2	2	1	0
2.62	1.88	0.46	1.4	108.5	4.1	121	204	35.9	32.4	1.1	45.3	59	5.34	2	58	25.8	1	1	0	1	7	2	4.1	2	2	3	2	2	1	2	1	0
2.43	0.97	0.44	2.5	153.6	2.2	140	149	42.4	26.7	1.6	47.3	86	4.42	1	63	27.8	1	0	0	0	9	2	5.7	2	2	2	1	2	2	2	1	0
3.8	2.16	0.41	1.8	120.8	5.3	113	261	44.1	31.6	1.4	54.9	60	4.75	2	62	18.7	1	0	0	0	9	2	7	2	2	3	2	2	1	2	1	0
4.52	2.95	0.62	1.5	100	4.8	153	295	42.4	22.6	1.9	57.2	65	3.69	1	28	21.2	1	0	0	0	5	1	3.1	1	2	1	1	1	2	2	1	0
2.31	1.25	0.38	1.8	147.2	3.3	112	184	39.9	23.9	1.7	46.2	47	3.92	2	62	17.7	1	0	0	0	9	2	2.5	1	2	2	1	1	2	1	1	0
3.56	2.15	0.68	1.7	109.8	3.2	141	236	36.4	25.6	1.4	47.2	63	4.1	1	73	27.4	2	1	1	1	9	2	5.6	2	2	1	1	2	2	1	1	0
6.04	2.73	0.62	2.2	119	4.4	152	325	45.1	27.6	1.6	58.8	79	4.33	1	34	27.8	1	0	0	0	4	1	2.9	1	2	3	1	1	2	2	1	0
3.61	1.74	0.48	2.1	142	3.6	154	247	39.7	30.9	1.3	48.4	92	4.25	1	60	26	2	1	0	1	5	1	1.8	1	2	1	2	1	1	2	1	0
5.36	1.24	0.52	4.3	147.6	2.4	126	183	41.4	28.9	1.4	47.6	59	3.99	2	60	19.1	1	1	0	0	10	3	4.7	2	2	1	1	1	2	2	1	0
2.46	1.28	0.51	1.9	139.1	2.5	138	178	40.7	30.4	1.3	47.1	82	4.57	1	56	23.7	2	1	0	1	9	2	4.5	2	2	3	1	2	1	2	1	0
3.27	1.53	0.48	2.1	122.9	3.2	93	188	33	45.8	0.7	40.7	65	2.23	1	64	19.9	1	0	1	0	9	2	6.5	2	2	1	2	2	2	2	1	0
5.78	1.27	0.5	4.6	267.7	2.5	150	340	45.8	27.3	1.7	52.2	96	4.26	1	43	27.1	1	1	0	0	10	3	5.6	2	2	2	3	2	2	2	3	0
1.74	2.04	0.46	0.9	98.5	4.4	148	201	42	26.9	1.6	52.2	94	4.99	1	45	24.6	1	0	0	0	11	3	4.5	2	1	3	1	2	2	2	1	0
1.94	2.29	0.38	0.8	57.2	6	143	131	42.1	33.9	1.2	53.6	66	4.75	2	55	25.4	1	0	0	0	5	1	3.6	1	2	2	1	1	2	2	1	0
4.45	1.11	0.41	4	104.5	2.7	127	116	44.8	25	1.8	50.4	67	5.05	1	51	19.9	1	0	0	0	10	3	5.6	2	2	3	1	2	2	2	1	0
2.47	1.5	0.39	1.6	98.7	3.8	124	148	38.9	19.5	2	46.4	62	0.29	2	44	21	1	0	0	0	5	1	4	1	2	2	1	1	2	1	1	0
3.67	0.81	0.4	4.5	156.8	2	96	127	35.9	29.1	1.2	40	714	2.77	1	76	22.3	2	1	1	0	7	2	5.9	2	2	1	1	2	1	2	1	0
5.39	1.34	0.59	4	150.7	2.3	153	202	40.2	29.6	1.4	46.9	107	3.85	1	65	24.2	1	1	0	1	9	2	5.5	2	2	3	1	2	1	2	1	0
3.75	1.84	0.35	2	78.3	5.3	141	144	41.6	24.7	1.7	50.8	73	3.94	1	68	26.9	1	1	0	0	8	2	3.3	1	2	3	1	1	1	2	1	0
4.26	1.81	0.46	2.4	174	3.9	115	315	41.3	26.9	1.5	50.4	67	4.2	2	51	23.4	1	0	0	0	9	2	5	2	1	1	1	1	2	2	1	0
2.42	3.22	0.35	0.8	61.8	9.2	126	199	40.6	33.8	1.2	56.7	43	4.51	2	64	18.2	1	0	0	0	9	2	3.8	1	1	2	1	1	2	2	1	0
5.12	1.46	0.34	3.5	153.4	4.3	143	224	42.7	25	1.7	50	60	3.44	1	53	25.2	1	1	0	0	6	1	4.7	2	2	3	1	2	2	2	1	0
5.08	3.09	0.58	1.6	68	5.3	157	210	42.6	27.1	1.6	58.1	90	3.71	1	26	24.2	1	0	0	0	11	3	4.3	2	2	3	1	1	2	2	1	0
3.08	1.68	0.58	1.8	91.1	2.9	158	153	38.5	27.3	1.4	46.9	70	4.25	1	54	24.5	1	0	0	0	8	2	6.4	2	1	2	1	1	2	2	1	0
2.99	1.72	0.58	1.7	107	3	158	184	41.5	23.3	1.8	50.1	90	2.54	1	71	24.2	2	1	1	0	4	1	3.9	1	2	2	1	1	2	2	1	0
2.11	1.7	0.38	1.2	122.4	4.5	143	208	40.9	26.8	1.5	49.4	72	4.35	1	59	25.7	1	0	0	0	4	1	3	1	2	1	1	1	2	2	1	0
8.74	1.81	0.96	4.8	148.1	1.9	124	268	36.2	30.5	1.2	45.3	56	4.71	2	58	22.6	1	0	0	0	4	1	2	1	2	1	3	1	2	2	4	0
3.26	1.45	0.51	2.2	171.7	2.8	152	249	43.1	24.4	1.8	50.4	68	4.55	1	48	25.1	1	0	0	0	6	1	4.9	2	2	3	1	1	1	2	1	0
3.26	2.62	0.67	1.2	85.5	3.9	137	224	44.4	35.9	1.2	57.5	64	4.41	1	69	33.2	2	1	1	0	7	2	3.4	1	2	1	1	1	2	2	1	0
3.3	1.6	0.41	2.1	101.9	3.9	121	163	40.9	28.5	1.4	48.9	52	3.41	2	56	20.4	1	1	0	0	8	2	2.2	1	1	2	3	1	2	2	4	0
4.36	1.96	0.53	2.2	125	3.7	140	245	41	30.1	1.4	50.8	78	4	1	59	26.4	1	1	0	1	8	2	4.5	2	2	2	1	1	1	2	1	0
3.8	1.49	0.58	2.6	171.8	2.6	137	256	45	21.6	2.1	52.5	62	4.59	1	37	26.9	1	0	0	0	9	2	6.3	2	1	1	2	2	1	2	4	0
2.63	1.68	0.3	1.6	131.5	5.6	140	221	42.2	27.2	1.6	50.6	67	3.81	1	50	22.3	1	0	0	0	5	1	2.2	1	2	2	3	1	2	2	3	0
2.96	1.38	0.43	2.1	158	3.2	114	218	39.4	30.1	1.3	46.3	89	4.08	2	40	21.2	1	0	0	0	5	1	4.2	2	2	1	1	1	1	2	1	0
2.06	1.55	0.38	1.3	110.3	4.1	119	171	42.7	30.4	1.4	50.5	63	3.61	2	46	21.2	1	0	0	0	8	2	7	2	2	3	2	2	1	2	1	0
4.23	0.87	0.73	4.9	194.3	1.2	140	169	38.1	29.4	1.3	42.5	57	3.49	1	69	24.5	1	0	0	0	5	1	3	1	2	1	1	1	2	2	1	0
3.49	1.87	0.49	1.9	89.8	3.8	152	168	39.4	27.1	1.5	48.8	79	4.25	1	53	30.4	1	0	1	0	9	2	4	1	2	2	1	2	1	2	1	0
3.27	2.27	0.5	1.4	86.3	4.5	148	196	45.3	30.1	1.5	56.7	57	4.25	1	48	28.4	1	1	0	0	8	2	5.9	2	2	1	1	1	1	2	1	0
2.58	1.52	0.53	1.7	100	2.9	118	152	41.4	24.5	1.7	49	51	4.9	2	39	19.7	1	0	0	0	9	2	2.9	1	2	3	1	1	2	2	1	0
2.08	1.7	0.3	1.2	121.2	5.7	127	206	40.7	25.7	1.6	49.2	72	4.74	1	51	25.5	1	0	0	0	8	2	4.2	2	2	3	1	1	2	2	1	0
4.01	2.63	0.69	1.5	80.2	3.8	163	211	37.5	28.9	1.3	50.7	80	5.64	1	52	20.5	1	0	0	0	8	2	3.7	1	1	1	2	2	1	2	1	0
2.37	1.56	0.48	1.5	99.4	3.3	107	155	38.3	26.2	1.5	46.1	64	3.5	2	53	21.1	1	0	0	0	10	3	6.5	2	2	1	1	2	2	2	1	0
2.05	1.89	0.39	1.1	149.7	4.8	112	283	40.7	33	1.2	50.2	58	6.03	2	50	18.8	1	0	0	0	4	1	3.6	1	2	1	1	1	1	2	1	0
3.24	0.83	0.45	3.9	227.7	1.8	143	189	38.4	22.4	1.7	42.6	72	3.79	1	60	18.9	1	1	0	0	7	2	4.6	2	2	1	1	1	1	2	1	0
2.78	1.52	0.47	1.8	128.9	3.2	153	196	45.5	23.3	2	53.1	75	2.39	1	42	21.3	1	0	0	0	5	1	1.7	1	2	1	3	1	2	2	3	0
3.48	1.9	0.83	1.8	165.3	2.3	162	314	46.6	31.3	1.5	56.1	72	5.05	1	56	22.5	1	0	0	0	4	1	2.4	1	2	2	1	2	1	1	4	0
3.12	1.67	0.43	1.9	123.4	3.9	112	206	41.7	22.7	1.8	50.1	66	4.25	2	36	19.1	1	0	0	0	11	3	6.4	2	2	2	3	2	1	2	3	0
2.83	1.42	0.5	2	151.4	2.8	140	215	44.3	25.6	1.7	51.4	72	NA	1	53	24.3	1	0	0	0	9	2	4.1	2	2	2	1	2	1	2	1	0
2.59	2.13	0.37	1.2	135.7	5.8	125	289	41.7	27.8	1.5	52.4	53	4.01	2	47	25.4	1	0	0	0	7	2	2	1	2	1	3	1	1	2	3	0
4.21	1.38	0.49	3.1	128.3	2.8	149	177	37.1	24.7	1.5	44	90	4.02	1	64	24	1	0	0	0	5	1	3.2	1	2	2	1	1	1	2	1	0
8.36	1.21	0.94	6.9	133.9	1.3	135	162	45.2	25.5	1.8	51.3	111	4.55	1	35	24.5	1	0	0	0	9	2	3.1	1	2	2	1	2	1	2	1	0
3.42	1.92	0.78	1.8	97.4	2.5	144	187	39.7	28.5	1.4	49.3	92	2.76	1	66	21.8	2	0	0	0	9	2	6.7	2	1	1	1	2	2	2	1	0
3.2	1.76	0.35	1.8	84.7	5	150	149	38.3	28.9	1.3	47.1	73	3.61	1	70	26.9	1	0	0	0	4	1	2.8	1	2	1	1	1	1	2	1	0
3.09	1.34	0.43	2.3	117.2	3.1	128	157	40.1	26.2	1.5	46.8	73	4.16	1	75	28.4	1	1	0	0	5	1	3.9	1	2	1	1	1	2	2	4	0
5.56	1.41	0.41	3.9	209.2	3.4	143	295	41.5	28.8	1.4	48.6	70	3.25	1	54	23.9	1	0	0	0	5	1	3	1	2	2	3	1	2	2	2	0
1.55	1.9	0.29	0.8	110.5	6.6	153	210	42.7	25.7	1.7	52.2	109	3.94	1	46	23.7	1	0	0	0	9	2	3.1	1	1	1	1	1	2	2	1	0
2.45	1.99	0.29	1.2	156.3	6.9	137	311	44.1	32.4	1.4	54.1	59	4.45	2	30	23.4	1	0	0	0	11	3	5	2	2	3	1	2	2	2	1	0
3.1	1.61	0.43	1.9	142.2	3.7	162	229	40.8	28.5	1.4	48.9	102	4.52	1	56	22.7	1	1	0	0	10	3	1.1	1	1	2	1	1	1	2	4	0
3.94	2.7	0.58	1.5	95.2	4.7	130	257	43.7	30.2	1.4	57.2	56	5.01	2	48	24.6	1	1	0	0	6	1	2.4	1	2	3	3	1	1	2	3	0
3.41	2.81	0.31	1.2	80.1	9.1	123	225	43.2	24.2	1.8	57.3	68	4.52	2	47	23	1	0	0	0	7	2	3.4	1	2	1	1	1	1	2	1	0
3.39	1.61	0.4	2.1	98.1	4	146	158	38.7	24.9	1.6	46.8	69	NA	1	40	26	1	0	0	0	6	1	2	1	2	2	1	1	1	1	1	0
2.93	1	0.74	2.9	145	1.4	151	145	44.1	28.4	1.6	49.1	96	3.4	1	55	25.7	1	0	0	0	7	2	2.9	1	1	1	1	1	2	1	1	0
5.73	2.97	0.99	1.9	78.1	3	154	232	37.5	29.2	1.3	52.4	82	4.91	1	47	29.4	1	1	0	0	9	2	4.6	2	2	1	3	1	2	2	2	0
2.58	1.31	0.32	2	161.1	4.1	127	211	37.5	32.4	1.2	44.1	65	4.84	2	52	20.8	1	0	0	0	6	1	3.8	1	2	2	1	1	2	2	1	0
2.15	2.32	0.43	0.9	91.4	5.4	116	212	44.8	31	1.4	56.4	69	4.06	2	36	21.2	1	0	0	0	9	2	3.6	1	2	2	1	1	2	2	1	0
4.4	2.08	0.79	2.1	291.3	2.6	77	606	28.1	60.9	0.5	38.5	51	2.99	2	44	19.8	1	0	0	0	8	2	6	2	2	1	1	2	1	2	1	0
3.26	1.54	0.4	2.1	77.9	3.9	122	120	39.6	33.9	1.2	47.3	78	4.55	2	55	22.1	1	0	0	0	8	2	5.2	2	2	1	1	2	1	2	1	0
2.33	1.77	0.29	1.3	48.6	6.1	138	86	42.5	29.9	1.4	51.4	82	5.18	2	70	22.3	1	0	0	0	7	2	4.2	2	2	1	1	2	1	2	1	0
4.11	3.04	0.57	1.4	87.8	5.3	160	267	42.7	32.1	1.3	57.9	75	6.32	1	57	22.6	1	0	0	0	5	1	3	1	2	1	1	1	1	2	1	0
2.93	1.98	0.32	1.5	120.7	6.2	145	239	41	29.2	1.4	50.9	98	4.33	2	50	25.2	1	0	0	0	7	2	5	2	2	3	3	1	1	2	3	0
3.3	1.79	0.38	1.8	152.5	4.7	90	273	45.6	29.6	1.5	54.6	44	4.27	2	33	24.2	1	0	0	0	6	1	1.5	1	2	1	1	1	2	2	1	0
5.56	1.3	0.5	4.3	99.2	2.6	122	129	35.9	17.1	2.1	42.4	107	3.56	1	62	29.8	2	1	0	0	7	2	3.9	1	2	1	1	1	1	2	1	0
3.38	1.3	0.49	2.6	153.1	2.7	132	199	36.8	27.7	1.3	43.3	66	3.78	1	63	17.4	1	0	0	0	5	1	1.8	1	2	2	3	1	2	2	2	0
2.92	2.08	0.35	1.4	82.7	5.9	86.9	172	36.5	25.3	1.4	46.9	79	NA	2	65	21.5	1	0	0	0	9	2	5.2	2	1	2	1	2	2	2	1	0
3.09	1.67	0.33	1.9	77.2	5.1	134	129	45.9	24.5	1.9	54.3	108	4.38	1	43	24.5	1	0	0	0	7	2	2.6	1	2	2	1	1	2	2	2	0
2.11	2.33	0.55	0.9	70.8	4.2	127	165	40.1	31.5	1.3	51.8	76	3.17	1	49	27.4	1	0	0	0	10	3	3.3	1	2	3	1	2	1	2	1	0
2.58	1.01	0.32	2.6	194.1	3.2	118	196	44.7	25.7	1.7	49.8	59	4.38	2	63	25.7	1	1	0	0	5	1	1.9	1	2	2	1	1	2	2	1	0
1.89	1.49	0.36	1.3	75.8	4.1	122	113	38.9	31.1	1.3	46.4	78	3.98	2	66	23.9	1	1	0	0	10	3	4.6	2	2	1	1	2	2	2	1	0
3.65	1.45	0.48	2.5	152.4	3	144	221	39.1	28.2	1.4	46.4	91	4.26	1	75	23.1	2	1	0	0	8	2	3.5	1	2	2	1	1	2	2	1	0
3.58	1.64	0.49	2.2	105.5	3.3	140	173	36.5	30.3	1.2	44.7	70	3.41	1	72	24.2	1	0	1	0	4	1	3.4	1	2	2	1	1	1	2	1	0
9.15	1.63	1.14	5.6	192	1.4	103	313	36.3	40.1	0.9	44.5	47	4.05	1	49	20.4	1	0	0	0	5	1	2.5	1	2	2	1	1	1	1	1	0
4.51	2.07	0.65	2.2	136.7	3.2	148	283	41	29.8	1.4	51.4	83	4.26	1	46	27.9	1	0	0	0	7	2	5.8	2	2	2	1	1	1	2	1	0
4.35	1.37	0.44	3.2	152.6	3.1	130	209	39.7	21.1	1.9	46.6	48	3.64	2	54	30.1	1	0	0	0	5	1	1.7	1	2	2	1	1	2	2	1	0
2.32	1.85	0.32	1.3	71.9	5.8	136	133	43.1	22.8	1.9	52.4	83	5.62	1	42	24.8	1	0	0	0	7	2	3	1	2	2	1	1	1	2	1	0
2.76	2.35	0.51	1.2	84.7	4.6	149	199	42.2	22.2	1.9	54	81	4.43	1	51	25.5	1	0	0	0	9	2	2.6	1	2	2	1	1	1	2	1	0
2.82	1.22	0.36	2.3	173.8	3.4	129	212	35.6	31	1.1	41.7	76	3.86	1	73	19.6	1	1	0	0	4	1	2.4	1	2	3	3	1	2	2	2	0
4.64	1.45	0.37	3.2	332.4	3.9	126	482	37.4	39.1	1	44.7	74	3.04	1	60	21	1	0	0	0	7	2	5.2	2	2	1	3	2	2	2	4	0
4.45	1.84	0.64	2.4	135.3	2.9	138	249	44.1	27.6	1.6	53.3	101	3.72	1	59	26.1	1	1	1	0	8	2	1.9	1	2	2	3	1	1	2	4	0
3.34	1.38	0.51	2.4	142	2.7	136	196	42.9	25.6	1.7	49.8	77	4.49	1	50	26.5	1	1	0	0	7	2	5	2	2	1	3	1	2	2	4	0
4.59	1.9	0.6	2.4	104.2	3.2	134	198	40.9	28.4	1.4	50.4	74	4.11	1	41	18.4	1	0	0	0	8	2	4.1	2	2	3	1	2	2	2	1	0
4.22	1.43	0.41	3	139.2	3.5	151	199	39.5	25.9	1.5	46.7	112	3.5	1	73	26.8	1	1	0	1	9	2	3.5	1	2	1	1	2	1	2	1	0
4.27	0.95	0.31	4.5	200	3.1	113	190	40.8	29.4	1.4	45.6	45	4.5	2	43	23.7	1	0	0	0	5	1	4.3	2	2	3	1	1	1	2	1	0
3.12	1.45	0.28	2.2	111.7	5.2	118	162	40.7	25.2	1.6	48	57	5.31	2	59	20.9	1	0	0	0	4	1	4.6	2	2	1	1	1	1	2	1	0
4.68	2.04	0.9	2.3	124	2.3	154	253	37.9	37.1	1	48.1	93	3.81	1	63	27.5	1	1	0	0	8	2	5.9	2	2	2	1	1	1	2	1	0
3.1	1.58	0.59	2	188	2.7	136	297	43.3	29.4	1.5	51.2	79	3.31	1	21	19.2	1	0	0	0	9	2	6.3	2	1	2	3	2	2	2	4	0
3.48	1.32	0.45	2.6	171.2	2.9	129	226	41.8	29.9	1.4	48.4	92	4.01	1	59	21.5	1	0	0	0	9	2	7	2	1	2	1	2	2	2	1	0
4.02	1.86	0.56	2.2	102.2	3.3	157	190	45.9	25.4	1.8	55.2	67	4.49	1	39	30.5	1	0	0	0	6	1	3.3	1	2	3	3	1	1	2	2	0
1.81	2.21	0.28	0.8	47.1	7.9	112	104	40.9	31	1.3	52	60	3.06	2	59	22.8	1	1	0	0	4	1	1.5	1	2	1	3	1	2	2	4	0
2.59	1.58	0.42	1.6	146.8	3.8	153	232	43.3	28	1.5	51.2	90	4.78	1	47	24	1	0	1	0	7	2	3.7	1	2	2	1	1	2	2	1	0
1.71	2.12	0.31	0.8	85.8	6.8	141	182	40.6	26.5	1.5	51.2	126	3.3	1	48	21.6	1	0	1	0	11	3	4.4	2	2	3	1	2	2	2	1	0
11.73	1.01	0.66	11.6	138.6	1.5	142	140	35.5	23.3	1.5	40.6	119	3.31	1	28	19.2	1	0	0	0	10	3	5	2	2	2	2	2	2	1	2	0
3.09	2.12	0.38	1.5	116.5	5.6	148	247	48	29.4	1.6	58.6	75	2.57	1	55	25.4	1	1	1	0	7	2	2.5	1	2	1	1	1	1	2	4	0
3.83	2.62	0.46	1.5	89.7	5.7	129	235	37	27	1.4	50.1	87	5.03	1	55	19.7	1	1	0	0	6	1	3.4	1	2	3	1	2	2	2	2	0
3.78	2.41	0.68	1.6	108.3	3.5	179	261	39.5	27.6	1.4	51.6	65	4.94	1	46	29.7	1	0	0	0	6	1	2	1	2	2	1	1	1	2	1	0
1.91	1.74	0.31	1.1	94.3	5.6	142	164	44.5	24.4	1.8	53.2	99	3.78	1	54	26.4	1	0	0	0	8	2	3.4	1	1	2	1	1	2	2	1	0
3.62	1.79	0.35	2	68.7	5.1	179	123	42.7	24.4	1.8	51.7	55	2.11	2	21	19.2	1	0	0	0	10	3	3.5	1	2	1	3	1	2	2	4	0
1.81	3.03	0.38	0.6	60.4	8	151	183	45.6	25.9	1.8	60.8	75	3.1	1	46	27	1	0	0	0	8	2	6.4	2	2	2	1	1	2	2	1	0
2.89	2.4	0.37	1.2	55	6.5	134	132	46	22.4	2.1	58	90	3.94	1	61	24.2	2	1	1	0	9	2	4.5	2	2	1	3	1	1	2	2	0
5.18	1.75	0.67	3	113.1	2.6	169	198	40.5	31.6	1.3	49.3	164	4.4	1	64	22	2	0	0	1	10	3	6.9	2	2	1	1	1	2	2	1	0
3.59	1.7	0.54	2.1	95.9	3.1	138	163	43.7	27	1.6	52.2	89	3.77	1	62	24.2	1	1	0	0	10	3	4.9	2	2	3	1	1	2	2	1	0
2.62	2.22	0.41	1.2	97.7	5.4	153	217	39.2	25.6	1.5	50.3	81	3.5	1	45	21.7	1	0	0	0	8	2	6.6	2	2	1	1	1	1	2	1	0
2.34	1.93	0.34	1.2	105.2	5.7	133	203	41.2	19.5	2.1	50.9	74	3.87	1	42	22	1	0	0	0	8	2	5	2	2	1	1	2	1	2	1	0
3.19	1.37	0.43	2.3	210.9	3.2	133	289	44.7	32	1.4	51.6	57	4.96	2	65	21.2	1	0	1	1	4	1	2.8	1	2	2	1	1	2	2	1	0
2.93	2.57	0.45	1.1	103.9	5.7	132	267	40.4	28.7	1.4	53.3	58	4.5	2	58	22.3	1	0	0	0	7	2	4.5	2	2	2	1	1	1	2	1	0
5.23	1	0.71	5.2	141	1.4	120	141	40.8	32	1.3	45.8	122	3.49	1	68	24.8	1	0	1	0	7	2	5.6	2	2	1	2	2	2	2	1	0
2.21	1.7	0.48	1.3	92.4	3.5	122	157	40.7	25	1.6	49.2	82	3.87	1	38	19.6	1	0	0	0	10	3	4.8	2	2	1	1	1	2	2	1	0
5.23	1.41	0.57	3.7	201.4	2.5	124	284	39.3	31.5	1.2	46.4	73	NA	2	44	22.1	1	0	0	0	9	2	6.6	2	2	1	1	2	1	2	1	0
2.91	0.87	0.38	3.3	210.3	2.3	126	183	31.6	33.2	1	36	77	2.38	1	74	24.5	1	1	0	0	10	3	4.8	2	1	3	1	2	2	2	1	0
1.66	1.19	0.38	1.4	193.3	3.1	96	230	38.7	26.4	1.5	44.7	61	3.78	2	45	19.9	1	0	0	0	9	2	7	2	2	1	1	2	2	2	1	0
3.83	2.95	0.31	1.3	68.5	9.5	145	202	49.2	29.7	1.7	64	55	7.48	2	66	25.4	1	0	0	0	7	2	3.8	1	2	1	1	2	2	2	1	0
3.42	2.31	0.56	1.5	83.1	4.1	130	192	42.6	27.9	1.5	54.2	54	3.93	2	52	26.2	1	0	0	0	9	2	5	2	2	2	1	2	2	2	1	0
2.03	1.41	0.26	1.4	56.7	5.4	107	80	35.9	19.7	1.8	43	75	3.77	2	55	23.3	1	0	0	0	9	2	5.1	2	2	1	1	1	1	2	1	0
3.38	3.08	0.54	1.1	89	5.7	153	274	41.4	31.6	1.3	56.8	87	6.11	1	52	26.7	1	0	0	0	5	1	7	2	2	3	3	1	2	2	3	0
2.97	1	0.41	3	225	2.4	141	225	41.6	24.2	1.7	46.6	179	5.03	1	72	26	1	1	0	0	11	3	6	2	2	3	1	1	2	2	1	0
3.33	1.5	0.19	2.2	126	7.9	169	189	39.7	26.1	1.5	47.2	88	4.54	1	46	25.2	1	0	0	0	10	3	6.2	2	1	1	1	2	2	2	1	0
4.56	1.56	0.44	2.9	102.6	3.5	141	160	40.3	20.8	1.9	48.1	77	3.72	1	56	22	1	0	0	0	9	2	3.8	1	2	2	3	2	2	2	4	0
3.18	2.58	0.52	1.2	52.3	5	141	135	41.2	16.5	2.5	54.1	85	3.24	1	42	22	1	0	0	0	6	1	2.6	1	2	1	1	1	1	2	1	0
3.34	3.07	0.74	1.1	46.6	4.1	139	143	45.3	27.4	1.7	60.7	77	3.09	1	25	23.6	1	0	0	0	10	3	3.5	1	2	2	3	1	2	2	3	0
2.65	1.44	0.41	1.8	100	3.5	126	144	36.7	25.6	1.4	43.9	56	4.4	2	44	23.8	1	0	0	0	7	2	2.7	1	2	2	1	1	1	2	1	0
2.59	1.69	0.25	1.5	98.8	6.8	125	167	40	23.1	1.7	48.5	73	3.87	2	47	20.6	1	0	0	0	10	3	4.5	2	2	1	1	2	2	2	1	0
4.25	1.7	0.49	2.5	145.3	3.5	116	247	39.8	36.3	1.1	48.3	67	4.4	2	72	24	2	1	1	1	9	2	5.1	2	2	3	2	2	2	2	1	0
2.81	1.7	0.44	1.7	128.2	3.9	144	218	44.1	22.2	2	52.6	68	3.59	1	65	25.5	1	0	0	1	6	1	3.8	1	2	2	3	1	2	2	4	0
3.12	1.05	0.37	3	260	2.8	116	273	39.2	29.4	1.3	44.5	62	3.34	2	69	25	2	1	0	0	8	2	2.1	1	2	3	1	1	2	2	1	0
5.42	2.8	0.62	1.9	83.9	4.5	150	235	42.9	30.4	1.4	56.9	64	4.77	1	39	29.1	1	0	0	0	6	1	2.7	1	2	3	1	1	1	2	1	0
2.76	2.39	0.61	1.2	131.8	3.9	139	315	47.1	24.9	1.9	59.1	91	4	1	27	32.5	1	0	0	0	7	2	4.2	2	2	2	3	2	1	2	3	0
2.76	1.32	0.36	2.1	102.3	3.7	132	135	36.7	32.6	1.1	43.3	79	4.94	1	55	27.5	1	0	0	0	8	2	6	2	2	1	1	1	2	2	1	0
3.88	1.48	0.64	2.6	101.4	2.3	140	150	33.9	35.4	1	41.3	92	NA	1	71	19.8	1	0	0	0	5	1	4	1	2	2	1	1	1	1	1	0
6.85	1.85	0.52	3.7	199.5	3.6	132	369	39.8	35.1	1.1	49.1	76	3.9	1	23	27	1	0	0	0	9	2	4.6	2	2	1	1	2	2	2	2	0
3.26	2.37	0.5	1.4	100.8	4.7	148	239	47.9	32.2	1.5	59.8	90	4.91	1	42	28.4	1	0	0	0	7	2	2.3	1	2	2	1	1	2	2	1	0
5.96	1.71	0.94	3.5	108.8	1.8	147	186	38.8	20.7	1.9	47.4	68	NA	1	52	21.7	1	0	0	0	4	1	3.6	1	2	3	3	1	2	2	2	0
3.59	2.28	0.67	1.6	84.6	3.4	161	193	46	21.3	2.2	57.4	98	3.5	1	33	27.8	1	0	0	0	9	2	4.9	2	2	2	1	1	2	2	1	0
5.21	1.79	0.98	2.9	241.9	1.8	104	433	41	35.6	1.2	50	104	3.75	2	60	14.5	1	1	1	0	5	1	2	1	2	3	1	1	2	2	1	0
2.42	1.27	0.28	1.9	131.5	4.5	123	167	35.5	23.9	1.5	41.9	46	3.75	2	47	22.8	1	0	0	0	5	1	2.8	1	2	2	1	1	1	2	1	0
3.71	2.13	0.29	1.7	102.8	7.3	136	219	41.6	31.7	1.3	52.3	59	3.79	2	58	27.3	1	1	0	0	9	2	6.6	2	2	2	1	2	2	2	1	0
2.19	1.27	0.32	1.7	146.5	4	149	186	41.6	26.3	1.6	48	79	6.22	1	70	22.1	1	0	0	0	9	2	5.9	2	2	2	1	2	1	2	1	0
3.68	1.39	0.32	2.6	196.4	4.3	129	273	42.1	34.7	1.2	49.1	41	4.85	2	52	20.8	1	0	0	0	10	3	5.4	2	2	2	3	2	2	2	4	0
4.83	2.16	0.19	2.2	81	11.4	122	175	41.9	35.1	1.2	52.7	75	4.28	2	68	36	1	0	0	0	9	2	5.5	2	2	2	1	2	1	2	1	0
3.53	1.51	0.52	2.3	135.1	2.9	125	204	38.4	28.6	1.3	46	83	4.47	2	53	22.9	1	0	0	0	10	3	5.9	2	2	1	1	2	1	2	1	0
3.04	2.07	0.42	1.5	89.4	4.9	117	185	36.5	22.3	1.6	46.9	65	2.92	2	32	20.1	1	0	0	0	4	1	2.9	1	2	2	1	1	2	2	1	0
2.84	2	0.36	1.4	79	5.6	135	158	38.9	29.4	1.3	48.9	702	4.89	2	78	21.3	1	1	0	0	6	1	3.6	1	2	1	1	2	2	2	1	0
2.98	1.68	0.53	1.8	74.4	3.2	137	125	38	24.9	1.5	46.4	70	3.68	1	77	23.9	1	1	0	0	7	2	3.4	1	2	3	1	2	1	2	1	0
8.42	2.41	0.88	3.5	188	2.7	146	453	40.5	38.7	1	52.6	90	4.69	1	44	21.6	1	1	0	0	8	2	5.9	2	2	1	1	1	1	2	1	0
4.22	2.5	0.47	1.7	112.4	5.3	116	281	41.2	28.2	1.5	53.7	66	4.44	2	30	21.8	1	0	0	0	8	2	6.1	2	2	1	3	1	2	2	4	0
2.61	1.19	0.29	2.2	176.5	4.1	129	210	36.7	29.4	1.2	42.7	50	5.47	2	50	24.5	1	0	0	0	9	2	4.3	2	2	3	1	2	1	2	1	0
2.44	2.09	0.48	1.2	86.1	4.4	165	180	42.9	21.8	2	53.4	91	3.91	1	29	24.5	1	0	0	0	9	2	4.7	2	2	3	1	2	1	2	1	0
2.39	0.93	0.33	2.6	158.1	2.8	151	147	41.3	28	1.5	46	100	4.38	1	69	29.1	1	1	0	0	9	2	6	2	2	2	1	2	1	2	1	0
4.45	2.34	0.56	1.9	88	4.2	160	206	41.3	31.2	1.3	53	86	5.05	1	49	26.3	1	0	0	0	7	2	4.6	2	2	2	1	1	1	2	1	0
4.15	2.4	0.66	1.7	70.8	3.6	155	170	41.5	32.4	1.3	53.5	90	5.26	1	49	24	1	0	0	0	7	2	5.7	2	2	3	1	2	2	2	1	0
5.37	1.72	0.49	3.1	189.5	3.5	135	326	45.1	32.7	1.4	53.7	58	3.54	2	36	25	1	0	0	0	10	3	3.3	1	2	2	2	2	1	2	1	0
4.05	2.01	0.52	2	136.3	3.9	126	274	39.4	25.8	1.5	49.5	92	4	1	47	21.3	1	0	0	0	6	1	2.1	1	2	2	1	1	1	2	1	0
2.3	1.49	0.39	1.5	138.3	3.8	116	206	37	32.8	1.1	44.5	50	4.04	2	47	22.1	1	0	0	0	8	2	3.2	1	2	1	1	1	1	2	1	0
2.29	1.81	0.39	1.3	103.3	4.6	138	187	36.5	27.9	1.3	45.6	69	3.2	1	46	20.4	1	0	0	0	10	3	4.9	2	2	1	1	2	2	1	1	0
4.59	2.15	0.97	2.1	89.8	2.2	154	193	49.6	25.1	2	60.4	71	3.2	1	60	29.8	1	1	0	0	9	2	3.8	1	1	2	1	2	2	2	1	0
4.21	1.17	0.24	3.6	141.9	4.9	132	166	43.4	34.7	1.3	49.3	97	NA	2	71	22.5	1	1	0	0	5	1	2	1	2	2	1	1	2	2	1	0
2.23	1.23	0.53	1.8	49.6	2.3	141	61	38.2	28.7	1.3	44.4	83	3.28	1	53	23.5	2	0	0	0	6	1	2.6	1	2	2	1	2	2	1	1	0
3.15	1.99	0.29	1.6	122.1	6.9	116	243	42.3	29.7	1.4	52.3	80	3.82	2	69	22.3	1	1	0	0	8	2	4.4	2	2	3	1	1	2	2	1	0
3.53	1.38	0.28	2.6	158.7	4.9	145	219	44.2	24.5	1.8	51.1	74	3.57	1	48	20.7	1	1	0	0	7	2	3.9	1	2	1	1	1	1	2	1	0
3.72	2.01	0.39	1.9	103.5	5.2	139	208	41.3	30.6	1.3	51.4	122	5.67	1	68	24.4	1	0	1	0	4	1	3	1	2	2	1	2	1	2	1	0
3.08	1.79	0.42	1.7	120.7	4.3	127	216	35.8	28.7	1.2	44.8	58	3.46	2	66	24.3	1	1	1	0	8	2	5.7	2	2	1	1	2	1	2	1	0
2.56	1.54	0.47	1.7	115.6	3.3	156	178	40.7	32.3	1.3	48.4	81	2.9	1	57	26.5	1	0	0	0	6	1	5.7	2	2	2	1	2	1	2	1	0
3.77	2.09	0.53	1.8	100	3.9	145	209	44.9	24	1.9	55.4	98	5.24	1	50	28.6	1	1	0	0	5	1	1.9	1	2	1	1	1	2	2	1	0
2.34	1.88	0.56	1.2	101.1	3.4	141	190	42.4	27.1	1.6	51.8	65	5.24	1	60	30.1	1	1	1	0	9	2	6.7	2	2	3	1	2	2	2	1	0
4.02	1.18	0.33	3.4	192.4	3.6	126	227	36	36.9	1	41.9	53	3.74	2	53	25.4	1	0	0	0	5	1	2.6	1	2	1	1	1	1	2	1	0
3.14	1.96	0.7	1.6	135.2	2.8	118	265	39.2	29.8	1.3	49	60	2.83	1	69	28.1	1	1	0	0	9	2	3.8	1	2	1	1	1	2	2	1	0
1.89	1.87	0.18	1	96.8	10.4	112	181	43.4	27.5	1.6	52.8	64	3.09	2	36	24.2	1	0	0	0	10	3	4.9	2	1	1	3	1	1	2	4	0
2.58	2.37	0.51	1.1	102.5	4.6	145	243	41.6	24.1	1.7	53.5	78	5.06	1	47	25.5	1	0	0	0	11	3	4.2	2	2	3	1	1	2	2	1	0
2.53	2.05	0.31	1.2	52.7	6.6	145	108	43.2	24.3	1.8	53.5	76	3.77	1	48	26	1	0	0	0	8	2	3.8	1	1	1	1	1	1	2	1	0
3.2	2.15	0.47	1.5	80.5	4.6	158	173	42.9	23.6	1.8	53.7	95	4.08	1	51	25.5	1	0	0	0	6	1	2	1	2	3	1	1	2	2	1	0
4.3	1.66	0.52	2.6	124.7	3.2	152	207	42.7	24.8	1.7	51	79	3.42	1	63	23.5	1	0	0	0	4	1	3.4	1	2	3	1	1	2	2	1	0
2.5	2.54	0.56	1	90.9	4.5	153	231	46.5	27.8	1.7	59.2	93	4.58	1	43	26.1	1	0	0	0	8	2	2.5	1	2	2	1	1	2	2	1	0
2.65	1.82	0.37	1.5	122	4.9	120	222	38.7	28.1	1.4	47.8	65	4.83	2	65	27	1	1	0	0	8	2	5.6	2	2	1	1	2	2	1	1	0
4.63	2.01	0.47	2.3	104	4.3	150	209	43.5	30.7	1.4	53.6	77	4.98	1	48	22.8	1	0	0	0	8	2	4.8	2	1	1	1	2	1	2	1	0
3.29	1.57	0.23	2.1	172.6	6.8	92	271	36.3	30.1	1.2	44.2	44	4.07	2	41	21	1	0	0	0	9	2	4.7	2	2	2	1	2	1	1	1	0
5.65	1.3	0.67	4.3	126.9	1.9	120	165	36.5	27.7	1.3	43	80	NA	2	71	23.4	1	0	0	0	8	2	5.6	2	2	2	1	2	1	2	1	0
4.16	1.38	0.72	3	121	1.9	120	167	39.5	37.6	1.1	46.4	76	3.2	1	59	17.9	2	0	0	0	8	2	3.9	1	1	2	1	2	2	2	1	0
3.3	1.25	0.36	2.6	238.4	3.5	131	298	41.5	27.9	1.5	47.8	45	4.89	2	60	23.3	1	1	0	1	7	2	2	1	2	3	1	1	2	2	1	0
3.17	1.6	0.43	2	143.8	3.7	144	230	43.4	26.8	1.6	51.4	79	3.9	1	31	26.3	1	0	0	0	6	1	4.5	2	2	1	3	1	1	1	4	0
2.69	1.22	0.44	2.2	115.6	2.8	127	141	36.7	33.4	1.1	42.8	58	4.26	2	51	24.3	1	0	0	0	8	2	3.8	1	2	1	1	2	1	2	1	0
3.54	1.68	0.53	2.1	143.5	3.2	135	241	42.4	31.7	1.3	50.8	56	4.37	1	56	30.5	1	1	1	0	8	2	6.1	2	2	2	1	1	2	2	2	0
2.44	1.65	0.57	1.5	80	2.9	142	132	38.6	26.8	1.4	46.9	66	3.11	1	55	23.4	1	0	0	0	9	2	6.4	2	1	3	1	2	1	2	1	0
3.13	2.14	0.39	1.5	139.3	5.5	155	298	46	28.3	1.6	56.7	52	3.95	2	59	19.7	2	1	0	0	9	2	3.3	1	2	3	1	1	1	2	1	0
2.71	2.31	0.52	1.2	95.2	4.4	130	220	45.8	32.5	1.4	57.4	75	5.84	2	74	22.6	1	0	0	0	9	2	4.4	2	2	1	1	2	1	2	1	0
3.91	2.55	0.5	1.5	108.2	5.1	139	276	43.4	28.2	1.5	56.2	71	5.13	2	56	23	1	0	0	0	10	3	6	2	2	1	1	2	1	1	1	0
3.52	1.5	0.63	2.3	156.7	2.4	118	235	43.5	31.3	1.4	51	51	3.25	2	31	21.9	1	0	0	0	9	2	3.4	1	2	2	3	2	2	2	4	0
2.36	1.59	0.17	1.5	153.5	9.4	124	244	40.4	29.7	1.4	48.4	44	4.78	2	65	25.5	1	1	0	0	5	1	3	1	2	1	3	1	1	2	3	0
3.01	3.4	0.51	0.9	67.1	6.7	126	228	39.8	25.7	1.5	56.8	73	3.73	1	42	26	1	0	0	0	5	1	3.2	1	2	3	1	1	2	2	1	0
3.94	1.21	0.6	3.3	161.2	2	127	195	44.1	23.7	1.9	50.2	72	2.4	1	63	28.7	1	0	0	1	9	2	2.5	1	2	3	1	1	1	2	1	0
2.27	1.88	0.37	1.2	118.6	5.1	128	223	43	26.8	1.6	52.4	87	4.37	1	35	28.7	1	0	0	0	4	1	2.4	1	2	2	1	1	1	1	1	0
2.1	1.86	0.35	1.1	101.6	5.3	128	189	39.1	27.5	1.4	48.4	74	3.82	2	63	28.6	2	1	0	0	9	2	3.1	1	1	1	1	2	2	2	1	0
2.42	1.9	0.4	1.3	81.1	4.8	145	154	44.8	28.7	1.6	54.3	64	4.4	1	44	24.2	1	0	0	0	6	1	3.9	1	2	1	1	2	2	2	1	0
1.77	1.5	0.35	1.2	133.3	4.3	165	200	41.9	28.7	1.5	49.4	65	6.07	1	43	28	1	1	0	0	6	1	2.3	1	2	2	1	1	2	2	1	0
4.36	1.52	0.71	2.9	148	2.1	113	225	36.6	41.5	0.9	44.2	78	3.98	1	51	25.8	2	1	0	0	8	2	5.5	2	2	1	1	1	2	2	1	0
2.25	1.96	0.5	1.1	100	3.9	127	196	41.8	24.7	1.7	51.6	72	4.37	2	38	21	1	0	0	0	7	2	3.6	1	2	3	1	1	1	2	1	0
8.67	4.06	0.78	2.1	69.5	5.2	132	282	41.9	28.8	1.5	62.2	46	4.78	2	37	29.4	1	0	0	0	4	1	1.6	1	2	1	1	1	2	2	1	0
4.22	2.03	0.33	2.1	104.4	6.2	151	212	48.1	27.3	1.8	58.3	83	3.99	1	54	30.6	1	0	0	0	4	1	3.9	1	2	2	1	1	2	2	1	0
3.14	1.36	0.35	2.3	128.7	3.9	124	175	36.4	26.2	1.4	43.2	68	3.2	1	61	19.6	1	0	0	0	4	1	2.5	1	2	1	1	1	2	2	4	0
1.87	1.84	0.48	1	98.9	3.8	138	182	39.3	26.6	1.5	48.5	48	3.76	2	58	23.1	1	0	0	0	4	1	3.8	1	2	1	1	2	1	2	1	0
3.55	1.15	0.42	3.1	198.3	2.7	135	228	42	28	1.5	47.8	76	4.1	1	65	26.6	1	1	0	0	10	3	5.3	2	1	1	1	2	2	2	1	0
3.83	1.59	0.49	2.4	145.3	3.2	139	231	38.4	30.4	1.3	46.4	95	3.95	1	66	26	1	1	0	0	4	1	2.2	1	2	1	1	1	2	2	1	0
2.97	1.24	0.33	2.4	151.6	3.8	147	188	41.9	24.5	1.7	48.1	68	3.56	1	66	32.4	1	1	0	0	5	1	2.5	1	2	3	1	1	2	2	1	0
4.32	4.23	0.64	1	66.2	6.6	151	280	42.6	26	1.6	63.8	67	4.76	1	53	27.7	1	1	0	0	9	2	4.8	2	2	1	3	2	2	2	3	0
2.94	2.17	0.31	1.4	96.8	7	134	210	40.9	26.1	1.6	51.8	64	4.4	2	55	24.2	1	0	0	0	8	2	5.3	2	2	1	1	2	2	2	1	0
3.83	1.19	0.38	3.2	154.6	3.1	139	184	39.1	32.2	1.2	45.1	57	5.1	2	51	26.7	1	1	0	0	7	2	4.5	2	2	3	3	1	2	2	4	0
4.78	1.59	0.48	3	171.1	3.3	149	272	46	34.9	1.3	54	63	4.3	1	43	24.2	1	0	0	0	7	2	5.5	2	2	2	1	2	2	2	1	0
6.68	2.28	0.5	2.9	94.3	4.6	147	215	37.5	33.9	1.1	48.9	75	5.38	1	68	25.8	1	0	0	0	7	2	2.1	1	2	1	1	1	1	2	1	0
2.68	1.51	0.38	1.8	102	4	159	154	37.4	22.9	1.6	45	88	3.94	1	57	27.4	1	1	1	0	8	2	5.5	2	2	1	1	2	1	1	1	0
2.41	1.78	0.28	1.4	127	6.4	153	226	48.8	21.4	2.3	57.7	99	5.34	1	58	25.3	1	1	1	0	7	2	5.8	2	2	1	2	1	2	2	2	0
1.57	1.36	0.26	1.2	131.6	5.2	109	179	36.8	26.3	1.4	43.6	47	3.91	2	25	22.8	1	0	0	0	10	3	4.1	2	2	2	3	2	2	2	4	0
3.9	1.55	0.32	2.5	128.4	4.8	140	199	43.2	22.9	1.9	51	70	3.38	1	45	25.4	2	1	0	0	6	1	3.6	1	2	1	2	1	1	2	1	0
3.94	1.27	0.75	3.1	139.4	1.7	122	177	42.4	25.1	1.7	48.8	60	4.16	2	43	21.4	1	0	0	0	11	3	5.5	2	1	3	3	2	1	2	3	0
1.8	1.23	0.38	1.5	149.6	3.2	89	184	34	28.4	1.2	40.2	51	3.24	2	52	27.5	1	0	0	0	5	1	3.4	1	2	1	1	1	2	2	1	0
3.49	1.77	0.48	2	87	3.7	161	154	39	31.1	1.3	47.9	73	4.7	1	37	22.2	1	0	0	0	10	3	4.9	2	2	3	1	2	1	2	1	0
3.52	2.28	0.41	1.5	151.3	5.6	150	345	41.8	26.7	1.6	53.2	75	3.16	1	24	20.3	1	0	0	0	9	2	5	2	1	3	1	2	2	1	4	0
3.07	2.34	0.47	1.3	73.5	5	158	172	43.4	29.5	1.5	55.1	85	3.89	1	30	25.1	1	0	0	0	10	3	5.6	2	1	2	1	2	2	2	1	0
3.21	1.18	0.56	2.7	149.2	2.1	135	176	38.8	27	1.4	44.7	66	3.47	1	70	21.1	1	0	0	0	4	1	3	1	2	3	2	1	1	2	1	0
2.53	2.26	0.41	1.1	96	5.5	145	217	40.3	24.3	1.7	51.6	77	3.89	1	48	20.9	1	0	0	0	8	2	4.4	2	2	2	1	2	1	2	1	0
7.31	0.38	0.65	19.2	286.8	0.6	132	109	39.3	33	1.2	41.2	134	4.29	1	69	21	2	0	0	0	8	2	3.4	1	2	2	1	1	2	2	1	0
3.03	1.17	0.3	2.6	107.7	3.9	135	126	43.8	28	1.6	49.7	96	3.22	1	50	23.9	1	0	0	0	8	2	2	1	2	2	1	1	1	2	1	0
2.43	2.03	0.46	1.2	151.7	4.4	134	308	44.1	30.2	1.5	54.3	70	4.74	2	46	21.3	1	0	0	0	8	2	3.9	1	1	1	1	1	1	2	1	0
2.42	1.48	0.48	1.6	140.5	3.1	131	208	39.2	26.6	1.5	46.6	65	3.6	1	46	22.5	1	0	0	0	8	2	3.7	1	2	2	1	1	2	2	1	0
2.62	1.46	0.39	1.8	87.7	3.7	144	128	38.6	26.4	1.5	45.9	91	4.14	1	76	22.1	1	0	0	0	7	2	6	2	2	1	1	1	1	2	1	0
2.52	2.37	0.44	1.1	92.4	5.4	120	219	42.2	24.2	1.7	54.1	60	4.18	2	58	28.4	1	1	0	0	9	2	5.5	2	2	3	1	1	1	2	1	0
3.42	1.36	0.33	2.5	189.7	4.1	117	258	41.5	31.2	1.3	48.3	53	5.06	2	44	26.6	1	1	0	0	8	2	3.7	1	2	3	3	1	2	2	2	0
4.22	2.8	1.33	1.5	107.1	2.1	158	300	43.6	33.9	1.3	57.6	116	4.18	1	47	24.1	1	0	0	0	4	1	1.5	1	2	1	1	1	1	2	1	0
5.45	1.69	0.4	3.2	144.4	4.2	160	244	37.1	22.2	1.7	45.6	103	4.58	1	56	21.9	1	0	0	0	10	3	4.6	2	1	1	1	2	2	2	1	0
3.98	1.44	0.62	2.8	120.1	2.3	133	173	38.4	29.3	1.3	45.6	101	6.08	1	61	26.2	1	1	1	0	9	2	5.2	2	2	3	1	2	2	2	1	0
4.05	1.94	0.45	2.1	81.4	4.3	150	158	38.9	27.1	1.4	48.6	68	4.32	1	50	24.9	1	0	0	0	7	2	4.7	2	2	1	3	1	2	2	3	0
2.56	0.9	0.44	2.8	148.9	2	141	134	42	28	1.5	46.5	87	3.37	1	30	21.8	1	0	0	0	10	3	2	1	2	2	1	1	2	2	1	0
3.28	2.35	0.25	1.4	82.6	9.4	111	194	43.2	34.5	1.3	55	48	3.79	2	36	25.4	1	0	0	0	5	1	3.2	1	2	3	1	1	2	2	1	0
2.33	1.65	0.46	1.4	130.3	3.6	136	215	42	26.2	1.6	50.3	47	4.85	2	48	21.8	1	0	0	0	4	1	1.9	1	2	2	1	1	2	2	1	0
4.05	2.17	0.72	1.9	123	3	154	267	41.8	29.5	1.4	52.7	83	5.24	1	26	27.8	1	0	0	0	9	2	3.4	1	2	1	1	1	1	2	1	0
5.74	2.64	0.5	2.2	65.9	5.3	155	174	39.1	28.5	1.4	52.3	81	4.73	1	64	28.4	1	1	0	0	8	2	6.1	2	2	2	1	1	2	2	1	0
2.71	0.93	0.32	2.9	122.6	2.9	130	114	35.8	23.5	1.5	40.5	67	3.61	1	59	23.5	1	0	0	0	7	2	4.5	2	2	1	3	2	1	2	3	0
2.35	2.03	0.41	1.2	132.5	5	145	269	39.3	27.5	1.4	49.5	76	4.2	1	47	19.4	1	0	0	0	6	1	5.3	2	2	3	1	1	2	2	1	0
3.31	1.2	0.48	2.8	161.7	2.5	139	194	42	24	1.8	48	48	4.75	1	53	21.6	1	0	1	0	4	1	2.2	1	2	2	1	1	2	2	1	0
1.7	0.65	0.16	2.6	201.5	4.1	122	131	35.8	47.1	0.8	39.1	73	2.66	1	68	19.4	1	0	0	0	8	2	3.6	1	2	2	1	1	1	2	1	0
3.59	1.16	0.59	3.1	137.1	2	135	159	38.9	24.5	1.6	44.7	78	4.31	1	50	18.3	1	0	0	0	11	3	4.3	2	1	1	1	1	2	2	1	0
3.49	3.34	0.51	1	72.8	6.5	162	243	41.7	27.9	1.5	58.4	66	4.92	1	37	30.4	1	0	0	0	7	2	3	1	2	1	1	1	1	2	1	0
3.26	3.39	0.5	1	90.9	6.8	124	308	38.7	31.2	1.2	55.7	41	4.11	2	43	24.2	1	0	0	0	10	3	3.8	1	2	3	3	2	1	2	3	0
4.34	2.13	0.42	2	136.2	5.1	134	290	42.3	26	1.6	53	77	4.97	1	58	20	1	0	0	0	7	2	6	2	2	3	1	1	1	2	2	0
2.64	1.97	0.44	1.3	105.1	4.5	138	207	42.4	25.2	1.7	52.3	87	2.53	1	64	28.3	1	1	0	1	5	1	3.1	1	2	1	1	1	1	2	1	0
1.7	1.44	0.52	1.2	103.5	2.8	166	149	46.1	36.8	1.3	53.3	81	9.23	1	53	20.5	1	0	1	0	7	2	3.2	1	2	1	1	1	2	2	1	0
3.11	1.35	0.32	2.3	150.4	4.2	129	203	41.5	28.4	1.5	48.3	56	5.17	2	45	26.5	1	0	0	0	7	2	4.6	2	2	3	1	1	1	2	1	0
3.55	1.78	0.33	2	105.6	5.4	152	188	43.9	29.6	1.5	52.8	79	4.99	1	61	30.8	2	0	0	0	8	2	4	1	2	1	1	1	2	2	1	0
4.72	2.47	0.26	1.9	72.9	9.5	129	180	50.6	36.8	1.4	63	64	4.13	2	35	23.5	1	0	0	0	8	2	4.6	2	1	2	2	2	2	2	1	0
6.89	2.29	0.63	3	78.6	3.6	146	180	45.3	29.7	1.5	56.8	81	4.17	1	51	28.2	1	1	0	0	10	3	6	2	2	3	1	2	2	2	1	0
5.37	1.94	0.4	2.8	127.3	4.9	142	247	43.1	28.3	1.5	52.8	72	4.08	1	50	24.7	2	0	0	0	10	3	6.8	2	2	3	2	2	1	2	1	0
3.24	2.62	0.56	1.2	95.4	4.7	137	250	38.4	28.3	1.4	51.5	97	3.39	1	61	28.1	1	0	0	0	10	3	5.8	2	1	2	1	1	1	2	1	0
4.02	1.59	0.49	2.5	121.4	3.2	134	193	41.2	30.1	1.4	49.2	132	4.14	1	73	22	2	1	1	0	9	2	6.4	2	2	1	2	2	2	2	1	0
3.63	2.66	0.59	1.4	69.5	4.5	139	185	41.4	25.8	1.6	54.7	107	5.06	1	49	28.7	1	0	0	0	8	2	4.7	2	2	1	1	1	1	2	1	0
2.77	1.66	0.48	1.7	75.9	3.5	131	126	41.5	33.7	1.2	49.8	60	3.82	2	43	18.4	1	0	0	0	5	1	3.7	1	2	1	1	1	2	2	1	0
3.25	2.19	0.48	1.5	66.2	4.6	134	145	38.1	21	1.8	49.1	80	4.54	1	60	26.6	1	0	0	0	5	1	3	1	2	3	3	1	2	2	4	0
2.1	2.58	0.5	0.8	92.2	5.2	149	238	38.2	24.7	1.5	51.1	69	3.11	1	34	19	1	0	0	0	9	2	5	2	2	2	3	2	1	2	2	0
5.12	1.52	0.39	3.4	165.8	3.9	134	252	40.7	38.1	1.1	48.3	80	3.98	1	60	26.7	1	0	0	0	9	2	7	2	1	1	2	1	2	2	1	0
1.21	0.96	0.31	1.3	192.7	3.1	119	185	37	25.5	1.5	41.8	52	3.81	2	48	22.7	1	0	0	0	8	2	6.9	2	2	2	3	1	2	2	4	0
4.35	1.51	0.4	2.9	121.2	3.8	130	183	49.5	32.4	1.5	57.1	65	4.28	2	66	27.6	1	0	0	0	9	2	4.6	2	2	2	1	2	1	2	1	0
7.6	1.33	0.5	5.7	118	2.7	95.7	157	36.6	32.8	1.1	43.3	85	3.8	2	45	26	1	0	0	0	9	2	6.9	2	2	1	1	2	2	1	1	0
3.29	2.42	0.47	1.4	135.1	5.1	131	327	41.4	28.8	1.4	53.5	111	4.12	1	47	26.1	1	0	0	0	9	2	2.9	1	2	2	1	1	1	2	4	0
2.72	1.35	0.34	2	200	4	75	270	42.1	23.5	1.8	48.9	76	2.75	2	49	19.7	1	0	0	0	7	2	4.2	2	2	3	1	1	1	2	1	0
2.51	1.28	0.34	2	160.9	3.8	133	206	40.5	22.2	1.8	46.9	85	5.24	1	59	23.9	1	0	0	0	5	1	4.8	2	2	3	1	2	1	1	2	0
2.09	2.03	0.34	1	72.9	6	156	148	47.9	26.5	1.8	58.1	76	3.77	1	50	27.7	1	0	0	0	10	3	4.9	2	2	3	3	1	1	2	4	0
3.59	2.99	0.73	1.2	48.5	4.1	151	145	41.8	24.5	1.7	56.8	80	3.54	1	49	24.2	1	0	0	0	5	1	1	1	2	1	1	1	2	2	1	0
2.93	1.99	0.32	1.5	70.4	6.2	146	140	50.3	21.6	2.3	60.3	67	4.71	1	41	23.7	1	0	0	0	7	2	4.8	2	2	1	3	1	1	2	3	0
5.04	0.95	0.55	5.3	461.1	1.7	115	438	31.3	39.6	0.8	36.1	127	3.39	1	74	20.2	1	0	0	0	7	2	2.8	1	2	2	2	2	2	2	1	0
2.89	1.89	0.38	1.5	81	5	150	153	43.4	26.8	1.6	52.9	84	3.66	1	26	27.5	1	0	0	0	4	1	1.1	1	2	1	1	1	2	2	1	0
4.06	1.78	0.55	2.3	190.4	3.2	101	339	36	40.7	0.9	44.9	44	4.9	2	63	25	1	0	0	0	9	2	3.3	1	1	2	3	2	1	2	2	0
3.38	1.63	0.41	2.1	100.6	4	137	164	43.5	25.5	1.7	51.7	100	3.41	1	63	23.7	1	0	0	0	7	2	2.7	1	2	3	1	1	1	2	1	0
2.83	2.14	0.77	1.3	97.7	2.8	132	209	39.3	35.5	1.1	50	81	3.07	1	58	24.6	1	0	0	0	4	1	3.8	1	2	1	2	1	1	2	1	0
2.75	1.68	0.43	1.6	172.6	3.9	119	290	40.7	30.1	1.4	49.1	58	3.85	2	46	18.1	1	0	0	0	7	2	4.8	2	2	1	1	2	2	2	1	0
3.89	1.88	0.68	2.1	103.7	2.8	150	195	40.1	29.8	1.3	49.5	87	2.43	1	64	26	1	0	0	0	8	2	2.5	1	2	2	1	1	2	2	1	0
5.52	2.44	0.62	2.3	84	3.9	111	205	34.6	30.8	1.1	46.8	50	4.54	2	74	24.5	1	1	1	0	8	2	5.8	2	2	1	3	2	2	2	3	0
3.74	1.69	0.67	2.2	150.3	2.5	123	254	48.3	23.9	2	56.8	79	3.51	1	50	26	1	0	0	0	8	2	4	1	2	3	1	1	2	2	1	0
5.71	1.92	0.51	3	127.6	3.8	130	245	33.7	31.6	1.1	43.3	199	4.85	1	66	22.5	1	1	0	0	5	1	2.5	1	2	1	1	1	2	2	1	0
3.24	2.04	0.51	1.6	113.2	4	176	231	42.1	30.3	1.4	52.3	74	4.17	1	50	22.9	1	0	0	0	10	3	4.9	2	1	1	1	2	1	2	1	0
2.89	2.56	0.42	1.1	83.2	6.1	144	213	42.9	25.9	1.7	55.7	80	3.79	1	32	23	1	0	0	0	7	2	3.5	1	2	2	1	1	1	2	1	0
4.63	2.03	0.68	2.3	110.3	3	157	224	41.7	29.6	1.4	51.9	93	4.55	1	52	24.2	1	0	0	0	9	2	5.6	2	2	2	1	1	2	2	4	0
2.14	1.22	0.32	1.8	82.8	3.8	145	101	40.1	28.5	1.4	46.2	67	NA	1	48	27.2	1	0	0	0	10	3	3.1	1	2	1	1	2	2	2	1	0
3.03	2.13	0.6	1.4	73.7	3.6	134	157	34.3	21.3	1.6	45	88	3.32	1	57	20.5	1	0	0	0	9	2	4.8	2	1	2	1	2	1	2	1	0
2.86	1.56	0.47	1.8	80.1	3.3	115	125	39.4	24.3	1.6	47.2	51	3.67	2	59	24.8	1	0	1	0	9	2	3.4	1	2	2	1	1	2	2	1	0
3.32	1.19	0.62	2.8	463.9	1.9	62	552	35	36.7	1	41	79	3.8	1	51	21.1	1	0	0	0	6	1	3.5	1	2	3	1	1	2	2	2	0
5.38	2.18	0.72	2.5	84.4	3	136	184	40.7	25.6	1.6	51.6	79	4.35	1	58	27	1	1	1	0	7	2	5.2	2	2	3	1	1	1	2	2	0
2.78	1.43	0.36	1.9	90.9	4	140	130	39.6	21.7	1.8	46.8	71	3.45	1	32	23.9	1	0	0	0	7	2	2.6	1	1	2	1	1	2	2	1	0
4.05	1.24	0.44	3.3	144.4	2.8	158	179	39	26.9	1.4	45.2	64	4.76	1	58	22.5	1	0	0	0	10	3	4.5	2	2	2	2	2	1	2	1	0
4.31	1.73	0.56	2.5	101.2	3.1	166	175	50.2	32.1	1.6	58.9	75	3.9	1	51	27.7	1	0	0	0	8	2	4.5	2	2	2	1	2	2	2	1	0
6.37	1.58	0.89	4	101.3	1.8	165	160	37.7	49	0.8	45.6	65	5.43	1	62	20.8	1	0	1	0	10	3	6.9	2	2	1	3	2	1	2	4	0
3.87	1.71	0.33	2.3	167.3	5.2	128	286	39	30.1	1.3	47.6	51	3.72	2	51	28.3	1	0	0	0	7	2	5.4	2	2	1	2	2	1	2	1	0
5.65	3.45	0.55	1.6	60	6.3	159	207	42.4	25.6	1.7	59.7	85	NA	1	44	28.3	1	0	0	0	7	2	5	2	2	3	1	1	1	1	1	0
2.07	2.03	0.32	1	152.2	6.3	115	309	37.1	25.6	1.4	47.3	42	4.1	2	43	28.7	1	0	0	0	4	1	2.2	1	2	2	1	1	2	2	1	0
2.31	1.76	0.42	1.3	107.4	4.2	121	189	39.8	31.2	1.3	48.6	58	5.38	2	64	21.1	1	0	0	0	10	3	4.6	2	1	2	1	2	1	2	1	0
1.77	1.05	0.27	1.7	195.2	3.9	83	205	35.9	25.6	1.4	41.2	62	5.16	2	51	19	1	0	0	0	9	2	6.3	2	1	2	2	2	2	1	1	0
1.48	0.59	0.19	2.5	89.8	3.1	103	53	41.2	25	1.6	44.2	70	3.56	1	54	24.8	1	0	0	0	4	1	1.7	1	2	2	1	1	2	2	1	0
5.37	2.12	0.48	2.5	108.5	4.4	150	230	47.3	24.2	2	57.9	73	2.48	1	49	23.5	1	1	1	0	6	1	3.9	1	2	2	1	2	2	2	1	0
6.46	2.86	0.98	2.3	82.9	2.9	127	237	44.2	25.9	1.7	58.5	97	5.18	1	60	24.2	1	1	0	1	7	2	6.2	2	2	1	1	2	1	2	1	0
2.94	3.11	0.54	0.9	51.4	5.8	146	160	42.5	24.4	1.7	58.1	77	3.64	1	51	26	1	0	0	1	10	3	5.6	2	1	1	1	2	1	2	1	0
3.39	2.16	0.37	1.6	124.5	5.8	161	269	41.8	23	1.8	52.6	69	3.71	1	46	24.8	1	1	0	0	4	1	4	1	2	2	1	2	2	2	1	0
1.68	1.45	0.26	1.2	78.6	5.6	110	114	40.7	24.3	1.7	48	80	4.4	2	57	27.3	1	0	0	0	8	2	3	1	2	1	1	2	2	2	1	0
2.45	2.3	0.37	1.1	64.8	6.2	121	149	43.2	27.4	1.6	54.7	51	3.78	2	28	28.5	1	0	0	0	9	2	6	2	2	1	1	2	1	2	1	0
6.53	2.29	0.8	2.9	160.7	2.9	127	368	38.1	24.9	1.5	49.6	62	5.11	1	51	20.5	1	1	0	0	9	2	2.3	1	2	3	1	2	2	2	1	0
4.11	1.18	0.62	3.5	153.4	1.9	168	181	41.1	26.8	1.5	47	133	4.84	1	47	26.6	2	1	0	1	6	1	3.5	1	2	2	2	1	2	2	2	0
2.79	1.3	0.35	2.1	253.1	3.7	125	329	43.7	22.6	1.9	50.2	97	4.12	1	56	25	1	0	0	0	10	3	4.2	2	2	1	1	2	2	2	1	0
4.4	2.79	0.78	1.6	74.6	3.6	157	208	41.7	33	1.3	55.7	90	3.48	1	60	21.6	1	1	0	0	8	2	3.5	1	2	1	1	1	2	2	1	0
4.27	0.79	0.31	5.4	263.3	2.5	97	208	35.4	33.6	1.1	39.4	367	4.4	1	78	19.4	2	1	1	1	9	2	4.5	2	2	2	1	1	2	2	2	0
1.82	1.99	0.36	0.9	96	5.5	121	191	37.6	21.1	1.8	47.6	57	3.64	2	23	16.8	1	0	0	0	10	3	4.8	2	1	1	2	2	1	2	2	0
1.26	1.07	0.35	1.2	93.5	3.1	97	100	36	30.7	1.2	41.4	84	3.5	2	81	15.6	1	1	0	0	9	2	5.3	2	2	2	1	2	2	2	1	0
5.49	1.24	1.29	4.4	146.8	1	75	182	35.8	23.7	1.5	42	737	4.61	1	55	23.5	1	0	0	0	9	2	2	1	2	2	1	2	1	2	1	0
2.62	2.16	0.36	1.2	122.7	6	107	265	37.5	27.4	1.4	48.3	45	3.96	2	55	22.2	1	0	0	0	8	2	3.5	1	1	2	3	1	2	2	3	0
3.26	1.4	0.35	2.3	196.4	4	137	275	41.3	24.9	1.7	48.3	70	3.85	1	53	26	1	0	0	0	7	2	5.5	2	2	2	1	1	2	2	1	0
3.1	1.42	0.37	2.2	119	3.8	147	169	36.7	25.8	1.4	43.8	79	NA	1	61	24.6	1	0	0	0	5	1	2.8	1	2	2	1	2	2	2	1	0
2.76	2.35	0.39	1.2	84.7	6	146	199	38.9	23.2	1.7	50.7	104	4.35	1	49	27.1	1	0	1	0	6	1	3.1	1	2	1	1	1	2	2	1	0
4.39	3.29	0.55	1.3	114	6	171	375	38.3	34.3	1.1	54.8	73	4.89	1	59	21	2	1	0	1	7	2	5.6	2	2	3	2	2	2	2	1	0
2.51	1.63	0.34	1.5	94.5	4.8	128	154	39.8	30.1	1.3	48	74	3.94	1	56	19.9	1	0	0	0	4	1	4	1	2	3	1	1	2	2	1	0
3.91	1.81	0.46	2.2	134.3	3.9	113	243	38.7	23.4	1.7	47.8	46	4.7	2	53	20.2	1	0	0	0	8	2	4.6	2	2	1	1	2	1	2	1	0
3.08	2.35	0.43	1.3	68.9	5.5	143	162	38.5	21.9	1.8	50.3	85	3.76	1	56	21	1	0	0	0	7	2	3.9	1	2	3	1	2	2	2	1	0
2.47	2.8	0.35	0.9	64.3	8	138	180	39.6	28.3	1.4	53.6	81	3.64	1	46	27.7	1	0	0	0	6	1	3	1	2	1	1	1	1	2	3	0
2.61	1.51	0.27	1.7	133.1	5.6	130	201	41.2	25.5	1.6	48.8	55	4.12	2	60	24.7	2	1	1	0	9	2	2.6	1	1	1	1	2	1	2	1	0
1.97	1.69	0.4	1.2	114.2	4.2	132	193	44.6	27.3	1.6	53.1	66	4.01	2	66	28.2	1	0	1	1	7	2	3	1	1	2	1	1	1	2	1	0
4.45	1.61	0.57	2.8	137.3	2.8	151	221	42.5	20.4	2.1	50.6	79	3.67	1	50	24.8	1	0	0	0	7	2	1.8	1	2	3	1	1	1	2	1	0
2.41	1.75	0.37	1.4	80.6	4.7	152	141	44.3	19.6	2.3	53.1	96	2.32	1	51	23	1	1	0	0	4	1	1.4	1	2	1	1	1	2	2	1	0
3.09	1.74	0.58	1.8	96	3	142	167	42.3	24.6	1.7	51	98	2.52	1	59	26.2	2	1	0	1	5	1	1.5	1	2	3	1	1	2	2	1	0
1.36	1.6	0.27	0.9	90	5.9	156	144	38.7	27.2	1.4	46.7	96	3.89	1	57	25.5	1	0	0	0	11	3	4.2	2	1	3	3	2	2	2	3	0
2.68	1.73	0.41	1.5	100	4.2	159	173	39	22.9	1.7	47.7	80	4.38	1	45	26	1	0	0	0	9	2	4.9	2	2	1	1	1	2	2	1	0
12.29	0.69	0.17	17.8	284.1	4.1	113	196	48.3	39.2	1.2	51.8	53	4.76	2	54	20.7	1	0	0	0	6	1	3.3	1	2	1	1	1	1	2	1	0
5.66	2.09	0.54	2.7	55	3.9	134	115	36.5	26.9	1.4	47	48	3.01	2	59	22.2	2	1	0	1	7	2	6.2	2	2	2	1	2	2	1	1	0
3.7	2.07	0.41	1.8	88.9	5	136	184	38.1	28.8	1.3	48.5	68	4.28	1	45	27.2	1	0	1	0	8	2	2	1	2	3	1	1	1	1	1	0
2.91	1.91	0.69	1.5	145	2.8	100	277	37.1	35.1	1.1	46.7	46	3.86	2	47	21.2	1	0	0	0	5	1	3.5	1	2	1	1	2	2	2	1	0
2.63	1.18	0.31	2.2	161.9	3.8	100	191	36	25.8	1.4	41.9	53	3.26	2	56	20.1	1	0	0	0	7	2	3.6	1	2	3	2	1	1	2	1	0
3.38	2.46	0.57	1.4	72.8	4.3	147	179	42.4	35.5	1.2	54.7	105	5.16	1	69	23	1	1	0	0	11	3	6	2	2	3	2	2	2	2	1	0
3	2.13	0.53	1.4	136.2	4	146	290	41.8	25.7	1.6	52.5	85	4.06	1	44	26.4	1	0	0	0	6	1	2.7	1	2	1	1	1	1	2	1	0
2.25	2.72	0.44	0.8	44.5	6.2	142	121	39.6	21.5	1.8	53.2	78	2.99	1	41	24.8	1	0	0	0	5	1	2.2	1	2	1	1	1	1	2	1	0
4.6	2.33	0.43	2	146.4	5.4	116	341	41	37.2	1.1	52.7	54	4.45	2	45	25.7	1	0	0	0	10	3	6.4	2	2	3	3	2	2	2	2	0
2.78	1.49	0.34	1.9	132.9	4.4	129	198	42.2	23.9	1.8	49.7	77	4.11	1	55	22.3	1	0	0	0	5	1	3.6	1	1	1	1	1	2	2	1	0
2.12	1.75	0.23	1.2	112	7.6	125	196	41.3	29.6	1.4	50.1	50	4.95	2	59	580.5	1	1	0	0	8	2	2.5	1	1	1	1	1	1	2	1	0
2.49	2.1	0.38	1.2	83.3	5.5	134	175	39.2	21.6	1.8	49.7	65	4.78	1	52	26	1	0	0	0	9	2	5.4	2	1	1	1	1	1	2	1	0
4.94	1.94	0.45	2.5	137.1	4.3	142	266	39.5	30.1	1.3	49.2	69	3.98	1	60	24.4	1	0	0	0	9	2	2	1	2	3	1	1	1	1	1	0
3.37	2.06	0.4	1.6	95.6	5.2	165	197	44.4	30.8	1.4	54.7	76	4.35	1	43	21.8	1	0	0	0	5	1	2.2	1	2	1	3	1	1	2	4	0
5	3.43	0.79	1.5	87.5	4.3	159	300	44	25.7	1.7	61.2	65	4.21	1	29	27.7	1	0	0	0	5	1	3.3	1	2	2	3	1	2	2	2	0
3.07	1.44	0.43	2.1	143.1	3.3	122	206	41.6	31	1.3	48.8	54	3.95	2	50	24.5	1	0	0	0	10	3	3.6	1	1	3	3	1	2	1	4	0
1.81	1.18	0.35	1.5	220.3	3.4	107	260	35.5	26.1	1.4	41.4	80	2.81	1	60	23.9	2	0	0	1	8	2	3.8	1	2	1	2	1	2	2	1	0
2.43	1.87	0.38	1.3	81.3	4.9	125	152	38.7	28.5	1.4	48.1	47	4.54	2	62	29.7	1	0	1	1	4	1	2.8	1	2	1	1	1	1	2	1	0
5.75	2.49	0.83	2.3	115.7	3	144	288	37.8	23.4	1.6	50.3	82	3.68	1	57	22.7	1	0	0	0	8	2	5	2	2	2	1	1	2	2	1	0
2.39	2.82	0.44	0.8	55.3	6.4	143	156	41.7	26.9	1.6	55.8	69	3.95	1	51	22.3	1	1	0	0	7	2	2.9	1	2	1	1	2	1	2	1	0
3.51	1.66	0.39	2.1	222.9	4.3	130	370	42.2	31.2	1.4	50.5	86	3.13	1	57	23.4	1	1	0	0	9	2	6.1	2	2	1	1	2	1	2	1	0
4.73	1.92	0.66	2.5	81.3	2.9	139	156	39.9	25.5	1.6	49.5	106	4.29	1	56	23.7	1	1	0	0	8	2	2.6	1	2	2	1	1	2	2	1	0
3.87	2.81	0.52	1.4	104.3	5.4	144	293	46.5	21	2.2	60.6	88	5.01	1	50	26.6	1	0	0	0	8	2	3.2	1	2	3	1	1	2	2	1	0
2.51	1.55	0.25	1.6	134.8	6.2	137	209	35.8	28.3	1.3	43.6	70	4.32	2	48	21.8	1	0	0	0	8	2	2.3	1	2	2	1	1	2	2	1	0
3.17	1.78	0.39	1.8	147.8	4.6	138	263	43.6	22.1	2	52.5	60	4.27	1	42	26.1	1	1	0	0	7	2	3.3	1	2	2	1	1	1	1	1	0
4.79	1.54	0.58	3.1	116.2	2.7	126	179	40.3	25.7	1.6	48	76	NA	1	52	27	1	1	0	0	7	2	4.1	2	2	1	2	2	2	2	1	0
4.61	1.65	0.49	2.8	160	3.4	114	264	40.6	26.8	1.5	48.9	62	4.41	2	30	29.1	1	0	0	0	9	2	2.9	1	2	2	1	1	2	2	1	0
3.8	2.74	0.58	1.4	81.8	4.7	145	224	43.7	21.9	2	57.4	51	3.87	1	48	31.9	1	0	0	0	10	3	4.7	2	2	1	1	2	2	2	1	0
2.59	1.76	0.63	1.5	173.9	2.8	127	306	44.5	28.4	1.6	53.3	86	4.41	1	48	23.9	1	1	0	0	8	2	3	1	1	1	1	1	1	2	1	0
5.62	1.93	0.49	2.9	124.4	3.9	140	240	41	28	1.5	50.7	62	5.5	1	57	29.4	1	1	0	0	5	1	1.6	1	2	3	1	1	1	2	1	0
3.76	1.87	0.58	2	95.7	3.2	120	179	39.3	28.4	1.4	48.7	47	4.98	2	79	27.3	1	1	0	0	5	1	3.6	1	2	2	1	2	2	1	1	0
1.61	1.42	0.21	1.1	141.5	6.8	126	201	40.7	30.6	1.3	47.8	67	4.2	2	53	28.7	1	0	0	0	7	2	4.9	2	2	3	1	1	2	2	1	0
7.69	1.53	0.97	5	180.4	1.6	151	276	40.5	27.6	1.5	48.2	86	4.34	1	58	25.2	1	0	0	0	4	1	3.5	1	2	1	1	1	1	2	1	0
2.44	1.58	0.34	1.5	138	4.6	141	218	43.8	26.6	1.6	51.7	73	4.71	1	50	23	1	0	0	0	10	3	3.3	1	2	2	1	2	1	2	2	0
3.56	2.73	0.67	1.3	76.2	4.1	141	208	37.9	26	1.5	51.6	118	3.18	1	51	25.9	2	0	1	0	7	2	4.8	2	2	1	1	2	2	2	1	0
3.36	2.52	0.35	1.3	85.3	7.2	132	215	41.3	27.5	1.5	53.9	78	3.66	1	65	26	2	1	1	0	8	2	3.7	1	1	1	1	1	2	2	1	0
3.53	2.61	0.39	1.4	59.8	6.7	164	156	41.6	26.4	1.6	54.7	81	4.33	1	43	32.2	1	1	0	0	7	2	3	1	2	1	3	1	1	2	3	0
3.3	1.63	0.53	2	150.3	3.1	107	245	36.6	29	1.3	44.8	52	5.48	2	50	21.6	1	0	0	0	7	2	1.5	1	2	1	1	1	1	2	1	0
3.51	2.52	0.58	1.4	97.2	4.3	149	245	43.6	27.7	1.6	56.2	83	5.46	1	50	24.5	1	0	0	0	6	1	3.8	1	2	2	1	2	1	2	1	0
6.49	1.75	1.12	3.7	120	1.6	142	210	46.7	26.8	1.7	55.5	58	5.6	1	66	34.6	2	1	0	1	7	2	3.1	1	2	2	1	1	1	2	1	0
3.29	1.96	0.62	1.7	144.9	3.2	164	284	45.8	24.3	1.9	55.6	104	4.67	1	39	23.3	1	0	0	0	6	1	3.1	1	2	3	1	1	2	2	1	0
1.98	1.04	0.23	1.9	100	4.5	128	104	41.1	26	1.6	46.3	94	2.8	1	57	19	1	0	0	0	8	2	5.5	2	2	1	1	1	2	2	1	0
6.56	2.04	0.7	3.2	194.6	2.9	145	397	38.4	30.2	1.3	48.6	82	6.24	1	40	24.6	1	0	0	0	4	1	2.3	1	2	2	1	1	1	2	1	0
3.33	1.13	0.44	2.9	100	2.6	131	113	35.4	30.3	1.2	41.1	153	2.44	1	71	24.1	1	1	0	1	10	3	6.6	2	1	2	2	2	2	2	1	0
4.75	1.33	0.44	3.6	182.7	3	139	243	45.4	31.4	1.4	52.1	65	5.99	2	48	28	1	0	0	0	9	2	6.3	2	2	1	1	2	2	2	1	0
2.89	1.83	0.36	1.6	106	5.1	122	194	37.7	31	1.2	46.9	66	4.62	2	37	22.3	1	0	0	0	6	1	2.1	1	2	2	1	1	2	2	1	0
3.21	2	0.43	1.6	136	4.7	145	272	42.7	27.9	1.5	52.7	69	3.43	1	33	22	1	0	0	0	10	3	4.2	2	1	1	1	2	1	2	1	0
4.1	3.46	0.39	1.2	61	8.9	148	211	41.1	26.2	1.6	58.4	73	3.39	1	49	24.2	1	0	0	0	9	2	5.3	2	2	3	1	1	2	2	1	0
2.42	1.18	0.33	2.1	194.1	3.6	126	229	41.6	24.7	1.7	47.5	59	3.51	2	58	20.6	1	0	0	0	8	2	3.6	1	1	1	1	1	2	2	1	0
2.78	1.25	0.37	2.2	220.8	3.4	86	276	40.1	24.8	1.6	46.4	61	3.97	2	43	23.2	1	0	0	0	10	3	4.4	2	2	2	1	1	1	2	1	0
2.39	1.1	0.22	2.2	140	5	114	154	42	23.5	1.8	47.5	46	3.31	2	49	21.2	1	0	0	0	6	1	3.6	1	2	2	1	1	2	2	1	0
2.48	2.89	0.41	0.9	61.9	7	126	179	39.9	29.5	1.4	54.4	69	4.47	1	52	25.8	1	0	0	0	4	1	2.2	1	2	2	1	1	2	2	1	0
3.14	1.31	0.5	2.4	109.2	2.6	153	143	39.5	22	1.8	46.1	67	3.83	1	55	22.3	1	0	0	0	8	2	3.4	1	2	3	1	1	2	2	1	0
3.1	2.24	0.6	1.4	87.9	3.7	143	197	41.7	27.4	1.5	52.9	84	4.04	1	36	19.2	1	0	0	0	7	2	3	1	2	1	3	1	1	2	4	0
2.1	2.26	0.35	0.9	54.4	6.5	130	123	38.3	29	1.3	49.6	99	4.47	1	62	25	1	0	0	0	9	2	4.5	2	2	3	1	1	2	2	1	0
3.67	1.22	0.4	3	137.7	3.1	133	168	38.6	26.9	1.4	44.7	144	4.01	1	68	23.5	2	1	0	0	8	2	2.9	1	1	2	1	1	1	2	1	0
3.2	1.3	0.79	2.5	120.8	1.6	157	157	47.4	30.7	1.5	53.9	64	4.43	1	61	23.4	1	1	1	0	6	1	4.4	2	2	3	1	2	1	2	1	0
4.89	1.88	0.5	2.6	128.7	3.8	118	242	38.2	31.6	1.2	47.6	112	2.58	1	78	27.3	1	0	0	1	7	2	3.6	1	2	3	1	1	2	2	1	0
4.44	2.1	0.66	2.1	86.7	3.2	133	182	34.8	29.5	1.2	45.3	68	NA	1	42	32.3	1	0	0	0	9	2	6.2	2	2	3	1	2	1	2	1	0
4.14	2.57	0.78	1.6	96.5	3.3	127	248	44.1	32.4	1.4	57	97	4.4	1	71	28.4	2	1	0	0	6	1	2.3	1	2	2	1	2	1	2	1	0
2.07	1.98	0.49	1	121.2	4	146	240	38.9	22	1.8	48.8	76	3.35	1	21	24.2	1	0	0	0	8	2	4.8	2	2	1	3	1	1	2	2	0
6.83	1.65	0.59	4.1	122.4	2.8	141	202	42.6	24.4	1.7	50.9	91	3.69	1	37	23.7	1	0	0	0	9	2	5.2	2	1	1	3	2	1	2	3	0
2.16	1.93	0.34	1.1	105.2	5.7	125	203	41.3	25.1	1.6	51	59	3.76	2	64	21.8	1	0	0	0	9	2	3.7	1	1	2	1	1	2	2	1	0
3.18	3.14	0.6	1	86.3	5.2	150	271	43.6	21.6	2	59.3	62	3.81	1	55	23.8	2	0	0	0	4	1	2.3	1	2	2	1	1	2	2	1	0
4.09	1.24	0.22	3.3	367.7	5.6	138	456	49.4	34	1.5	55.6	59	4.89	2	56	24.7	1	0	0	0	6	1	3	1	2	2	1	2	2	2	2	0
2.86	1.73	0.76	1.7	108.7	2.3	156	188	49.4	29.6	1.7	58.1	121	5	1	67	23.9	1	1	1	0	6	1	3.6	1	2	1	1	1	1	2	1	0
2.52	1.69	0.2	1.5	121.3	8.5	116	205	40.6	26.4	1.5	49.1	68	3.93	2	66	26.7	1	1	0	0	9	2	5	2	1	1	1	1	2	2	1	0
3.05	1.6	0.44	1.9	112.5	3.6	128	180	40.6	25.1	1.6	48.6	96	3.8	1	47	28.7	1	1	0	0	9	2	6	2	2	3	1	1	1	2	1	0
1.7	1.08	0.31	1.6	212	3.5	126	229	39.2	23.9	1.6	44.6	53	4.46	2	57	31.3	1	0	1	0	7	2	6.3	2	2	3	1	1	2	2	1	0
4.02	1.7	0.62	2.4	228.2	2.7	111	388	36.6	29.4	1.2	45.1	48	3.93	2	48	21.5	1	0	0	0	6	1	2.7	1	2	2	1	1	2	2	1	0
3.24	1.66	0.46	2	145.8	3.6	115	242	41.4	22.9	1.8	49.7	62	2.84	2	24	21	1	0	0	0	6	1	2.4	1	2	3	3	1	2	2	3	0
3.73	1.44	0.49	2.6	122.2	2.9	126	176	35.1	28.8	1.2	42.3	67	2.68	1	66	20.1	1	0	0	0	9	2	6	2	2	2	1	1	1	1	1	0
3.1	1.5	0.47	2.1	114	3.2	119	171	37.6	33.7	1.1	45.1	89	3.09	1	67	22.9	1	1	1	0	9	2	5.1	2	2	3	3	2	2	2	2	0
6.2	2.38	0.86	2.6	78.2	2.8	151	186	40.7	30.4	1.3	52.6	118	4.29	1	56	25.4	1	1	0	0	4	1	2.7	1	2	1	2	1	2	2	2	0
3.01	1.98	0.48	1.5	100.5	4.1	88	199	38.4	33.7	1.1	48.3	98	3.14	1	58	24.6	2	0	0	0	7	2	5	2	2	1	2	1	1	2	2	0
2.74	1.8	0.71	1.5	100	2.5	111	180	42.8	24.4	1.8	51.8	59	5.5	2	59	21.8	1	0	0	0	10	3	2.7	1	2	3	1	2	1	2	1	0
3.92	3.26	0.61	1.2	67.8	5.3	156	221	44.1	23.1	1.9	60.4	83	4.41	1	32	26.9	1	0	0	0	8	2	6.7	2	2	3	1	2	2	2	1	0
4.43	1.9	0.36	2.3	104.7	5.3	164	199	46.6	23.1	2	56.1	78	3.68	1	55	30.1	1	0	0	0	7	2	6.8	2	2	2	1	1	1	2	1	0
5.21	2.44	0.44	2.1	119.7	5.5	155	292	46.7	33.8	1.4	58.9	65	5.82	2	36	26.3	1	0	0	0	9	2	2.6	1	2	3	1	1	2	2	1	0
4.43	2.2	0.56	2	85.9	3.9	158	189	42.1	26.9	1.6	53.1	64	3.88	1	28	23.4	1	0	0	0	5	1	2.5	1	2	1	1	1	2	2	1	0
3.38	2.53	0.61	1.3	76.3	4.1	155	193	45.1	27	1.7	57.8	70	3.15	1	35	25.8	1	0	0	0	9	2	5.8	2	1	2	2	1	2	2	1	0
2.8	1.7	0.34	1.6	100.6	5	120	171	39.4	24.4	1.6	47.9	76	4.2	2	63	21	1	0	0	0	9	2	3.5	1	2	2	1	2	2	2	1	0
5.27	1.41	0.58	3.7	120.6	2.4	132	170	39.3	24.4	1.6	46.4	73	2.24	1	60	22.9	1	1	0	0	8	2	2.6	1	2	1	2	1	1	2	2	0
3.06	1.04	0.81	2.9	120.2	1.3	131	125	38.6	28	1.4	43.8	128	4.36	1	81	23	2	1	0	0	8	2	6.9	2	2	1	1	2	1	2	1	0
1.49	1.96	0.24	0.8	95.4	8.2	135	187	38.8	27.3	1.4	48.6	83	3.77	1	47	26.9	1	0	0	0	4	1	1.9	1	2	2	1	1	2	2	1	0
3.69	2.3	0.6	1.6	69.6	3.8	128	160	38.9	25.8	1.5	50.4	96	3.35	1	60	23.6	1	0	0	0	8	2	5.4	2	1	1	2	2	1	2	1	0
2.67	1.66	0.53	1.6	119.3	3.1	136	198	39.8	29.8	1.3	48.1	66	4.3	1	68	17.2	1	1	0	0	9	2	1.7	1	1	2	1	2	1	2	1	0
5.42	2.56	0.39	2.1	107.8	6.6	156	276	42	30.7	1.4	54.8	83	3.46	1	47	30.1	1	0	0	0	8	2	2.8	1	1	1	1	1	2	2	1	0
3.36	1.48	0.43	2.3	131.1	3.4	123	194	42.3	26.6	1.6	49.7	49	5.13	2	53	23.7	1	0	0	0	6	1	5.8	2	2	3	1	2	1	2	1	0
3.05	2.19	0.49	1.4	103.7	4.5	148	227	44.8	31.2	1.4	55.8	101	4.08	1	49	30.7	1	0	0	0	5	1	2	1	2	1	1	1	1	2	1	0
2.59	1.53	0.32	1.7	132.7	4.8	134	203	42.4	26.7	1.6	50.1	127	3.8	1	57	25	1	0	0	0	8	2	2.9	1	2	1	1	1	1	2	1	0
2.77	1.38	0.39	2	191.3	3.5	110	264	39.9	21.8	1.8	46.8	75	3.27	2	19	19.7	1	0	0	0	9	2	4.7	2	2	2	3	2	2	2	2	0
2.82	1.88	0.36	1.5	62.2	5.2	132	117	47.5	27	1.8	56.9	64	5.11	1	60	21.5	2	0	0	0	9	2	5.9	2	2	3	1	1	2	2	1	0
3.29	2.48	0.32	1.3	99.6	7.8	120	247	39.2	24.6	1.6	51.6	61	5.67	2	47	23	1	0	0	0	10	3	2.6	1	2	2	1	1	1	2	1	0
4.07	2.53	0.45	1.6	78.7	5.6	146	199	40.5	24.3	1.7	53.2	72	3.26	1	81	23.5	1	1	0	0	10	3	6.8	2	2	2	1	2	1	2	1	0
3.79	1.71	0.32	2.2	146.2	5.3	125	250	40.5	32.6	1.2	49.1	59	3.96	2	62	27.3	2	1	1	0	4	1	2.6	1	2	3	1	1	2	2	1	0
2.43	2.28	0.55	1.1	79.4	4.1	142	181	40	27.1	1.5	51.4	75	3.38	1	47	19.8	1	0	0	0	10	3	5.2	2	1	1	2	1	1	2	1	0
6.03	2.48	0.91	2.4	90.7	2.7	147	225	43.1	27.5	1.6	55.5	99	5.8	1	50	30.1	1	1	1	0	6	1	3.6	1	2	1	1	1	2	2	1	0
2.31	1.67	0.48	1.4	110.8	3.5	133	185	36.9	30.3	1.2	45.3	66	4.42	1	55	26	1	0	0	0	7	2	2.2	1	2	2	1	1	2	2	1	0
4.96	1.92	0.52	2.6	110.4	3.7	126	212	38.9	30.7	1.3	48.5	77	4.28	2	40	19.5	1	0	0	0	6	1	1.8	1	2	1	1	1	1	2	1	0
4.22	2.71	0.77	1.6	66.8	3.5	160	181	40	22.9	1.7	53.6	69	4.56	1	62	26.3	1	1	1	0	7	2	5	2	2	2	3	1	1	2	3	0
2.11	1.84	0.4	1.1	117.4	4.6	116	216	45.5	30.7	1.5	54.7	53	5.6	2	59	20.8	1	0	0	0	8	2	4.4	2	2	1	1	2	1	2	1	0
2.77	1.93	0.28	1.4	80.3	6.9	107	155	37.7	24.5	1.5	47.4	49	4.27	2	68	26.6	1	1	0	0	7	2	3.9	1	2	1	1	1	1	2	1	0
3.03	2.27	0.51	1.3	107.5	4.5	142	244	40.1	26.9	1.5	51.5	90	4.5	1	60	24.8	1	1	0	0	9	2	3.5	1	2	3	1	1	2	2	1	0
1.77	1.25	0.28	1.4	92.8	4.5	125	116	39.7	25.6	1.6	46	123	3.55	1	67	20.7	1	1	1	0	8	2	2	1	2	2	3	1	1	2	2	0
3.74	2.11	0.57	1.8	157.8	3.7	157	333	47.4	31.6	1.5	58	82	6.07	1	64	27.3	1	0	0	0	9	2	7	2	1	1	1	1	1	2	1	0
4.94	2.28	0.54	2.2	133.3	4.2	151	304	47.1	23.7	2	58.5	77	4.07	1	47	27.1	1	0	0	0	7	2	2.7	1	2	1	1	1	1	2	1	0
4.29	1.57	0.36	2.7	149	4.4	118	234	45.1	28.7	1.6	53	61	5.17	2	65	24.8	1	1	0	0	10	3	5	2	1	2	1	2	1	2	1	0
4.56	2.73	0.59	1.7	123.8	4.6	146	338	40.5	32.4	1.3	54.2	85	4.39	1	41	25.4	1	0	0	0	9	2	5.1	2	1	2	1	2	1	2	1	0
3.28	1.58	0.4	2.1	122.2	4	136	193	40.6	28.4	1.4	48.5	83	4.32	1	52	24.8	1	1	0	0	9	2	4.3	2	2	3	1	1	1	2	1	0
4.38	1.93	0.39	2.3	103.6	4.9	119	200	37.7	25.3	1.5	47.4	46	NA	2	39	20.3	1	0	0	0	8	2	4.5	2	2	2	1	2	1	2	1	0
2.44	2.31	0.35	1.1	79.2	6.6	153	183	46.3	30.4	1.5	57.9	64	5.05	1	40	21.1	1	0	0	0	9	2	2.1	1	1	2	1	1	1	2	1	0
5.81	3.29	0.81	1.8	74.8	4.1	177	246	44.8	24.7	1.8	61.3	115	4	1	35	22.9	1	1	0	0	6	1	4.5	2	2	3	3	1	2	2	2	0
3.37	2.06	0.35	1.6	73.3	5.9	159	151	44.7	24.2	1.8	55	90	3.03	1	47	27.7	1	0	0	0	5	1	6.9	2	2	1	1	1	2	2	4	0
3.46	2.24	0.63	1.5	64.3	3.6	132	144	45.3	26.2	1.7	56.5	75	3.71	1	51	23.6	1	0	1	0	10	3	2.9	1	2	2	1	1	2	2	1	0
3.78	1.34	0.58	2.8	156.7	2.3	172	210	37	34.9	1.1	43.7	81	NA	1	81	19.8	1	1	0	0	10	3	4.8	2	2	2	1	2	2	1	1	0
4.66	2.64	0.66	1.8	12.3	4	43.9	32.4	43.9	32.4	1.4	57.1	73	4.93	2	56	20.8	1	0	0	0	9	2	6.8	2	1	1	1	2	1	2	1	0
1.27	2.29	0.36	0.6	102.2	6.4	113	234	35.4	28.4	1.2	46.9	62	3.55	2	69	29.2	1	1	1	0	6	1	2	1	2	1	1	1	2	2	1	0
4.83	2.19	0.6	2.2	94.1	3.7	138	206	33.3	27.3	1.2	44.3	56	4.28	2	36	26.8	1	0	0	0	9	2	3.3	1	2	1	3	2	1	2	2	0
4.5	1.74	0.59	2.6	133.9	2.9	132	233	46.8	34.4	1.4	55.5	60	5.96	2	54	29	1	1	1	0	8	2	3.7	1	2	1	2	1	1	2	1	0
3.08	1.55	0.41	2	135.5	3.8	141	210	37.5	25.9	1.4	45.3	100	2.7	1	69	25.8	1	0	0	0	6	1	2.1	1	2	2	1	1	2	2	1	0
1.99	1.68	0.37	1.2	128	4.5	110	215	38.2	27.7	1.4	46.6	52	4.34	2	57	20.5	1	0	0	0	6	1	2.3	1	2	2	1	1	2	2	1	0
8.39	1.21	0.63	6.9	163.6	1.9	165	198	45.1	29.9	1.5	51.2	72	5.03	1	49	23.2	1	0	0	0	4	1	2.1	1	2	3	1	1	1	2	1	0
2.86	1.33	0.24	2.2	94.7	5.5	146	126	41	26.9	1.5	47.7	90	4.96	1	65	26	1	0	0	0	10	3	3.3	1	2	3	1	2	2	2	1	0
7.16	1.31	0.56	5.5	148.9	2.3	156	195	36.9	30.2	1.2	43.5	76	4.17	1	62	26.9	1	0	0	0	6	1	2.9	1	2	2	1	2	2	2	1	0
2.71	2.11	0.53	1.3	133.2	4	136	281	42	30.9	1.4	52.6	58	7.53	2	54	27.1	1	1	0	0	8	2	4.4	2	2	1	3	2	1	2	3	0
2.89	1.66	0.5	1.7	161.4	3.3	126	268	38.7	31.6	1.2	47	80	3.01	1	65	21.5	1	0	0	0	9	2	5.4	2	2	2	1	1	1	2	2	0
3.19	1.91	0.49	1.7	100.5	3.9	137	192	39.5	27.1	1.5	49.1	67	4.25	1	35	22.3	1	0	0	0	7	2	2.3	1	2	2	1	1	1	2	1	0
2.6	1.7	0.55	1.5	142.9	3.1	151	243	42.1	34.4	1.2	50.6	74	NA	1	43	21.2	1	0	0	0	7	2	3.3	1	2	2	1	2	2	2	1	0
2.72	1.99	0.59	1.4	106.5	3.4	137	212	40.8	31.3	1.3	50.8	70	3.26	1	40	27.3	1	1	0	0	9	2	1	1	1	2	1	2	2	2	2	0
2.61	1.53	0.44	1.7	143.8	3.5	163	220	48.2	31.9	1.5	55.9	103	6.15	1	51	25.3	2	0	0	0	7	2	2.5	1	2	1	1	2	1	2	1	0
2.26	1.46	0.33	1.5	78.8	4.4	129	115	38	28.5	1.3	45.3	56	3.52	2	57	19.6	1	0	0	0	8	2	3.8	1	1	1	1	2	1	2	1	0
2.72	2.06	0.42	1.3	104.9	4.9	149	216	41.6	25.8	1.6	51.9	75	4.1	1	49	18.3	1	0	0	0	8	2	2	1	2	3	1	1	2	2	1	0
4.8	1.26	0.3	3.8	169	4.2	155	213	46	32	1.4	52.3	72	3.92	1	44	24.2	1	1	0	0	9	2	5.3	2	2	3	1	1	2	2	1	0
2.6	1.82	0.32	1.4	140.7	5.7	159	256	49.3	33.3	1.5	58.4	74	5.35	1	39	22.9	1	0	0	0	6	1	6.5	2	2	2	1	1	1	2	1	0
3.95	1.55	0.74	2.5	148.4	2.1	141	230	38.2	25.9	1.5	46	66	4.14	1	50	31.5	1	1	0	0	10	3	4.5	2	2	3	1	1	1	2	1	0
2.94	2.31	0.28	1.3	82.7	8.3	123	191	40.6	22.3	1.8	52.2	57	4.52	2	73	22.3	2	0	0	0	10	3	2.7	1	1	1	1	1	1	2	1	0
8.89	1.08	0.88	8.2	134.3	1.2	118	145	47.5	36	1.3	52.9	61	4.08	2	45	22	1	0	0	0	4	1	1	1	2	3	1	1	1	2	1	0
4.74	1.47	0.65	3.2	119.7	2.3	142	176	40.8	32.2	1.3	48.2	56	5.83	2	64	20	1	1	0	0	4	1	3	1	2	2	1	1	2	2	2	0
1.6	1.88	0.32	0.9	77.1	5.9	139	145	43.4	22.6	1.9	52.8	83	3.77	1	42	24.7	1	0	0	0	4	1	3.5	1	2	3	1	1	2	2	1	0
3.18	1.38	0.27	2.3	198.6	5.1	113	274	47.7	27.2	1.8	54.6	46	3.22	2	23	21	1	0	0	0	5	1	6.3	2	2	3	1	1	1	2	1	0
2.04	1.46	0.43	1.4	123.3	3.4	134	180	39.5	23.9	1.7	46.8	105	4.9	1	60	18.1	1	0	0	0	9	2	5.2	2	1	2	1	2	2	2	1	0
3.07	1.51	0.57	2	91.4	2.6	131	138	42.7	24.6	1.7	50.3	75	3.78	1	57	23.4	2	1	0	0	6	1	1.5	1	2	2	1	1	2	2	1	0
3.09	1.2	0.25	2.6	247.5	4.8	108	297	37.2	34.4	1.1	43.2	57	2.91	2	49	22.6	1	0	0	0	9	2	6.1	2	2	1	1	2	2	1	1	0
1.25	2.43	0.34	0.5	88.1	7.1	128	214	41.9	25.6	1.6	54.1	85	3.9	1	39	25.2	1	0	0	0	4	1	1.4	1	2	2	1	1	2	2	1	0
2.76	2.22	0.39	1.2	100.5	5.7	126	223	43.5	27.2	1.6	54.6	60	5.21	2	70	22.6	1	1	0	0	8	2	2.8	1	1	2	1	1	2	2	1	0
4.4	2.47	0.68	1.8	56.3	3.6	139	139	45.5	33.1	1.4	57.9	62	5.37	2	60	27.3	1	1	0	0	7	2	4	1	2	3	1	2	1	2	1	0
2.97	1.64	0.47	1.8	82.9	3.5	170	136	40.1	25.8	1.6	48.3	72	5.28	1	55	23.3	1	1	0	0	8	2	4	1	1	1	3	1	1	2	4	0
1.55	1.63	0.32	1	42	5.1	133	68.4	32.1	28.7	1.1	40.3	93	3.76	1	57	24.1	1	1	0	0	9	2	4.7	2	2	1	1	2	2	1	1	0
5.41	1.06	0.5	5.1	129.2	2.1	118	137	38.2	32.9	1.2	43.5	77	3.61	2	52	16.4	1	1	0	0	8	2	3.9	1	2	2	1	2	2	2	1	0
1.58	1.1	0.21	1.4	121.8	5.2	124	134	37.8	26.4	1.4	43.3	72	3.97	2	61	24.3	1	0	0	0	7	2	1.8	1	2	1	1	1	2	2	1	0
2.4	1.62	0.47	1.5	123.5	3.4	144	200	40.2	28	1.4	48.3	66	4.13	1	65	22.8	1	0	0	0	4	1	3	1	2	3	1	1	2	2	1	0
7.44	0.95	0.85	7.8	364.2	1.1	104	346	25.8	33.2	0.8	30.6	75	3.48	1	69	21.9	1	0	0	0	6	1	2.7	1	2	1	1	1	2	2	1	0
4.8	1.37	0.48	3.5	132.1	2.9	142	181	43.5	24.8	1.8	50.4	103	3.75	1	64	26.1	1	1	0	0	8	2	6.4	2	2	1	1	1	1	2	1	0
3.98	1.17	0.52	3.4	150.4	2.3	107	176	39.8	25.5	1.6	45.7	74	2.74	1	64	31	1	1	1	0	9	2	5.1	2	1	2	1	2	1	2	1	0
2.99	1.77	0.47	1.7	91.5	3.8	135	162	40.1	25.3	1.6	49	129	4.59	1	64	28.3	1	1	0	0	8	2	3.8	1	2	1	2	1	2	2	1	0
4.82	0.39	0.21	12.4	394.9	1.9	131	154	41.1	25.1	1.6	43.1	99	2.46	1	68	22.5	1	0	1	1	10	3	3.4	1	2	1	1	2	2	2	1	0
2.16	2.17	0.25	1	96.3	8.7	139	209	41	27.4	1.5	51.9	150	NA	1	74	20.8	1	0	0	0	6	1	3	1	2	2	1	2	2	2	1	0
1.73	1.32	0.32	1.3	181.8	4.1	145	240	47.7	22.2	2.1	54.3	89	4.56	1	45	26	1	1	0	0	8	2	4	1	2	2	3	1	2	2	2	0
4.3	1.9	0.61	2.3	192.1	3.1	119	365	38.6	32.2	1.2	48.1	70	5.48	2	46	23.3	1	0	0	0	8	2	2.1	1	2	2	1	1	2	2	1	0
8.05	2.04	0.8	3.9	101.5	2.6	117	207	42.2	23.3	1.8	52.4	63	2.8	2	34	25.3	1	0	0	0	9	2	4	1	1	1	1	2	1	2	1	0
2.72	1.72	0.4	1.6	106.4	4.3	144	183	39.5	20.2	2	48.1	76	3.34	1	48	19.8	1	0	0	0	6	1	3.9	1	1	2	1	1	2	2	1	0
5.71	1.81	0.69	3.2	98.3	2.6	152	178	44.9	35.4	1.3	54	62	4.69	1	49	27.3	1	0	1	0	7	2	2.7	1	2	2	1	2	1	2	1	0
2.71	1.58	0.42	1.7	69.6	3.8	114	110	41.8	33.3	1.3	49.7	88	4.92	2	68	20.1	2	1	0	1	10	3	5	2	1	1	2	2	1	2	1	0
1.29	1.49	0.24	0.9	101.3	6.2	112	151	40.1	17	2.4	47.6	46	2.81	2	32	15.6	1	0	0	0	7	2	2.8	1	2	3	1	1	1	2	1	0
2.29	1.05	0.37	2.2	183.8	2.8	135	193	39.8	22.4	1.8	45.1	73	3.97	1	55	23.7	1	0	0	0	8	2	3.3	1	2	1	1	2	1	2	1	0
2.92	2.01	0.65	1.5	110	3.1	142	221	37.8	23.7	1.6	47.9	90	3.67	1	62	26.8	2	0	0	0	8	2	2.8	1	1	1	1	1	2	1	1	0
2.8	1.68	0.62	1.7	117.9	2.7	149	198	37.9	31.2	1.2	46.3	70	4.6	1	62	22	1	0	0	0	6	1	3.1	1	2	1	1	1	1	2	1	0
1.84	1.98	0.39	0.9	213.6	5.1	104	423	39.7	23.8	1.7	49.6	64	4.92	2	57	24.6	1	1	0	0	6	1	2.3	1	2	3	1	1	2	2	1	0
3.72	1.35	0.37	2.8	149.6	3.6	153	202	40.8	23.8	1.7	47.6	71	4.82	1	59	23.3	1	0	0	0	7	2	1.2	1	2	2	2	1	2	2	1	0
2.6	1.71	0.47	1.5	101.8	3.6	141	174	45.1	26.1	1.7	53.7	65	3.62	1	58	25.5	1	1	1	0	7	2	5.5	2	2	1	1	2	2	2	1	0
2.3	2.18	0.4	1.1	80.7	5.5	137	176	41.3	22.3	1.9	52.2	70	2.98	1	27	24.2	1	0	0	0	10	3	6.1	2	1	1	1	2	1	2	1	0
2.56	1.87	0.52	1.4	122.5	3.6	129	229	39	24.2	1.6	48.4	74	4.59	1	60	22.9	1	0	0	0	7	2	6.2	2	2	2	1	1	2	2	1	0
3.8	1.44	0.27	2.6	163.2	5.3	121	235	41.4	37	1.1	48.6	63	4.44	2	52	24.2	1	0	0	0	9	2	5.7	2	2	2	3	2	2	2	4	0
4.01	1.65	0.47	2.4	133.3	3.5	138	220	41.5	27.7	1.5	49.8	58	5.79	2	45	25	1	0	0	0	4	1	2.8	1	2	1	3	1	2	2	2	0
3.84	1.34	0.35	2.9	132.8	3.8	146	178	39	31.9	1.2	45.7	76	2.98	1	60	22.1	1	0	0	1	8	2	4	1	2	1	3	2	1	2	2	0
3.45	1.89	0.36	1.8	103.7	5.3	137	196	41	22.4	1.8	50.5	79	3.88	1	30	31.7	1	0	0	0	7	2	2.2	1	2	2	1	1	2	2	1	0
3.07	1.79	0.38	1.7	138	4.7	137	247	43.8	21.9	2	52.8	64	4.42	2	66	22.4	1	0	0	0	6	1	3.7	1	2	2	3	2	1	2	2	0
2.56	1.09	0.29	2.3	120.2	3.8	155	131	48.4	27.8	1.7	53.9	58	2.99	2	43	21	1	0	0	0	8	2	6.9	2	1	2	1	2	2	2	1	0
3.25	1.33	0.29	2.4	210.5	4.6	125	280	41.2	30	1.4	47.9	50	4.11	2	49	22.2	1	0	0	0	9	2	4.8	2	2	3	1	2	2	2	1	0
4.51	1.84	0.57	2.5	81.5	3.2	141	150	32.1	22.6	1.4	41.3	93	2.28	1	36	29.4	1	0	0	0	8	2	3.2	1	1	2	1	1	1	2	1	0
4.18	2.08	0.44	2	124	4.7	157	258	42.5	26.1	1.6	52.9	85	5.28	1	60	26	1	0	0	0	6	1	3.9	1	2	3	1	1	2	2	1	0
5.61	1.12	0.47	5	135.7	2.4	142	152	44.5	30.6	1.5	50.1	93	5	1	60	24.2	1	0	0	0	8	2	3.5	1	1	2	1	2	1	2	3	0
2.35	1.77	0.38	1.3	74	4.7	133	131	40.7	26.1	1.6	49.6	96	3.59	1	58	21.7	2	0	0	0	4	1	5.2	2	2	1	1	2	1	1	2	0
10.17	1.85	1.55	5.5	224.9	1.2	90	416	32.1	47.5	0.7	41.4	126	4.45	1	63	23.6	2	0	0	0	4	1	1.4	1	2	2	1	1	2	2	1	0
3.02	1.93	0.36	1.6	120.7	5.4	142	233	41.5	30.5	1.4	51.2	61	4.42	2	56	28.7	1	1	0	0	8	2	5.6	2	1	2	1	2	2	2	1	0
2.05	1.15	0.43	1.8	156.5	2.7	139	180	41.2	31.7	1.3	47	97	3.72	1	51	23	1	1	0	0	7	2	2.5	1	1	2	1	1	2	2	1	0
1.81	2.49	0.4	0.7	113.3	6.2	130	282	40.3	27.1	1.5	52.8	69	5.08	2	68	27.9	1	0	0	0	8	2	3.4	1	2	1	1	1	1	2	1	0
2.94	1.75	0.25	1.7	116.6	7	126	204	44.7	28	1.6	53.5	73	3.99	2	46	23.8	1	0	0	0	7	2	5.9	2	2	3	1	1	2	2	1	0
7.28	1.63	0.28	4.5	214.7	5.8	147	350	44.3	33	1.3	52.5	57	7.36	2	50	24.2	1	1	0	0	8	2	2.9	1	2	1	1	1	2	2	1	0
3.93	1.53	0.46	2.6	92.2	3.3	111	141	39.3	28.7	1.4	47	66	3.38	2	59	23.2	1	0	0	0	9	2	4.4	2	2	2	3	2	1	2	3	0
3.34	1.38	0.49	2.4	144.2	2.8	151	199	35.8	30.9	1.2	42.7	84	3.98	1	54	25.2	1	0	0	0	4	1	3.4	1	2	2	1	1	2	2	1	0
2.73	1.77	0.31	1.5	170.6	5.7	109	302	38.3	27.3	1.4	47.2	58	3.58	2	50	22.2	1	0	0	0	4	1	2.9	1	2	3	1	1	2	2	1	0
3.74	2.63	0.53	1.4	68.1	5	154	179	40	27.8	1.4	53.2	91	4.19	1	61	26.9	1	1	0	1	4	1	3.4	1	2	2	1	1	1	2	1	0
5.31	2.14	0.5	2.5	121	4.3	125	259	37	28.6	1.3	47.7	122	3.27	2	50	23.5	1	1	0	0	4	1	2.8	1	2	3	3	1	1	2	3	0
2.64	2.15	0.49	1.2	136.3	4.4	139	293	45.9	28	1.6	56.7	59	5.33	2	57	25	1	0	0	0	7	2	2.5	1	2	1	1	2	2	2	1	0
3.61	1.01	0.57	3.6	222.8	1.8	154	225	38.3	19.6	2	43.4	99	4.37	1	44	24.9	1	0	0	0	7	2	6.7	2	2	3	1	2	1	2	1	0
4.4	2.1	0.6	2.1	120.5	3.5	142	253	33.6	25.8	1.3	44.1	66	3.1	1	65	20.8	1	0	0	0	8	2	5.7	2	1	1	2	1	1	2	1	0
3.15	2.8	0.47	1.1	91.8	6	139	257	36.4	24	1.5	50.4	79	4.49	1	56	21.4	1	0	0	0	5	1	2	1	2	1	1	1	2	2	4	0
2.91	1.33	0.63	2.2	376.7	2.1	97	501	32.1	47.1	0.7	38.8	68	3.18	1	47	16.9	1	0	0	0	8	2	6	2	2	2	1	2	1	2	1	0
1.47	1.49	0.63	1	142.3	2.4	117	212	35.6	34.4	1	43.1	93	3.77	1	59	22.1	1	1	0	0	9	2	6.1	2	1	2	1	2	1	2	1	0
2.54	1.47	0.32	1.7	92.5	4.6	125	136	41.8	25.2	1.7	49.2	64	2.5	2	47	22.9	1	0	0	0	6	1	1.8	1	2	2	3	1	2	2	3	0
8.04	0.64	0.6	12.6	115.6	1.1	124	74	35.6	34.8	1	38.8	98	2.11	1	55	27.5	1	0	0	0	8	2	2.2	1	2	1	1	1	1	2	1	0
2.95	1.49	0.23	2	167.8	6.5	149	250	42.8	25.5	1.7	50.3	77	5.7	1	41	24.2	1	0	0	0	7	2	2.5	1	2	2	1	1	2	2	1	0
4.08	1.32	0.45	3.1	238.6	2.9	128	315	42.2	27.6	1.5	48.8	95	3.87	1	51	25.1	2	1	0	0	7	2	3.5	1	2	1	1	1	2	2	1	0
2.79	1.15	0.38	2.4	178.3	3	131	205	39.5	24.6	1.6	45.3	87	4.12	1	54	23.4	1	1	0	0	9	2	2.4	1	2	2	1	1	2	2	1	0
3.53	2.34	0.37	1.5	98.3	6.3	110	230	42.4	31.8	1.3	54.1	42	NA	2	49	28.5	2	0	0	0	6	1	3	1	2	1	1	2	1	2	1	0
8.08	0.9	0.64	9	182.2	1.4	139	164	38.8	25	1.6	43.3	81	3.73	1	53	22.7	1	0	0	0	5	1	1.5	1	2	2	1	1	2	2	1	0
2.68	1.62	0.48	1.7	155.6	3.4	133	252	44.6	20.1	2.2	52.7	60	5.04	2	63	22.9	1	0	0	0	9	2	5.6	2	1	1	1	1	2	2	1	0
2.34	1.58	0.21	1.5	82.3	7.5	152	130	45	23.2	1.9	52.9	77	5.08	1	44	27.1	1	0	0	0	8	2	3	1	2	2	3	1	2	2	2	0
3.16	1.96	0.5	1.6	93.4	3.9	147	183	43	25.3	1.7	52.8	100	4.36	1	68	24.6	1	1	0	0	7	2	6.6	2	2	1	1	2	1	2	1	0
2.83	1.98	0.42	1.4	119.7	4.7	134	237	39.8	29.3	1.4	49.7	90	3.47	1	38	16.3	1	0	0	1	9	2	3.5	1	2	1	1	1	1	2	1	0
2.01	2.04	0.32	1	78.9	6.4	144	161	43.1	24.6	1.8	53.3	66	4.39	1	53	27.1	1	0	0	0	4	1	3.6	1	2	3	1	1	2	2	1	0
3.15	2.86	0.44	1.1	99	6.5	134	283	43.1	34.2	1.3	57.4	54	4.56	2	59	34	1	1	1	1	8	2	6.5	2	2	3	1	2	2	2	1	0
3.11	1.48	0.26	2.1	134.5	5.7	93	199	35.1	41	0.9	42.5	56	3.22	2	64	23.6	1	0	1	0	9	2	6.6	2	1	2	2	2	2	1	1	0
3.35	0.95	0.59	3.5	269.5	1.6	148	256	39.4	24.1	1.6	44.2	84	3.32	1	67	20.8	1	0	0	0	8	2	6.3	2	2	2	3	2	2	1	2	0
4.1	1.52	0.38	2.7	121.1	4	123	184	43.9	34	1.3	51.5	111	3.92	1	63	25.6	1	0	0	0	5	1	3.8	1	2	1	1	1	1	2	1	0
4.16	2.43	0.51	1.7	104.5	4.8	146	254	41.2	25.8	1.6	53.4	81	3.57	1	43	25	1	0	0	0	8	2	2.8	1	2	3	1	1	2	2	2	0
2.74	1.62	0.42	1.7	87	3.9	136	141	37.9	25.2	1.5	46	111	5.37	1	56	22.9	2	1	1	0	7	2	3.2	1	2	2	1	1	2	2	1	0
8.18	1.3	0.69	6.3	100.8	1.9	107	131	41.2	32.7	1.3	47.7	66	NA	2	58	25.1	1	0	0	0	8	2	5.6	2	2	3	1	2	2	2	1	0
1.52	2.05	0.34	0.7	142.9	6	120	293	38	27.5	1.4	48.3	46	4.68	2	42	23.9	1	0	0	0	7	2	2	1	2	3	2	1	1	2	1	0
1.27	0.92	0.21	1.4	118.5	4.4	100	109	35.6	24.5	1.5	40.2	56	3.48	2	75	20	2	1	0	0	8	2	4.8	2	2	1	2	2	1	2	1	0
2.48	1.48	0.33	1.7	118.2	4.5	139	175	41.6	29.2	1.4	49	65	3.66	1	60	18	1	0	0	0	8	2	6	2	2	3	2	2	1	2	1	0
3.55	1.38	0.6	2.6	118.8	2.3	120	164	34.5	29.6	1.2	41.4	275	2.23	1	59	27.1	2	1	0	0	8	2	5.9	2	2	1	1	1	2	2	1	0
2.46	2.59	0.38	0.9	88	6.8	143	228	42.1	22	1.9	55.1	80	4.16	1	27	18.4	1	0	0	0	8	2	1.8	1	2	2	1	1	2	2	1	0
1.58	1.84	0.68	0.9	146.2	2.7	150	269	38.3	25.3	1.5	47.5	71	3.81	1	60	26.8	1	0	0	0	7	2	3.7	1	2	1	1	2	1	2	1	0
3.04	1.2	0.24	2.5	115.8	5	136	139	45.5	24.3	1.9	51.5	130	3.14	1	54	21.6	1	0	0	0	7	2	1.9	1	2	2	3	1	1	1	2	0
3.86	2.38	0.4	1.6	57.6	6	159	137	39.4	24.3	1.6	51.3	74	3.53	1	55	25	1	0	1	0	10	3	3.7	1	2	3	1	2	2	2	1	0
9.69	0.89	1.2	10.9	222.5	0.7	153	198	39.6	33.8	1.2	44.1	78	4.75	1	52	24.1	1	0	0	0	10	3	6.7	2	1	1	1	1	1	2	2	0
3.79	1.3	0.45	2.9	150	2.9	143	195	40.2	22.8	1.8	46.7	82	3.18	1	53	25	1	0	0	0	5	1	3.8	1	2	2	2	1	2	2	2	0
6.3	0.89	0.41	7.1	379.8	2.2	152	338	49	35.7	1.4	53.5	145	6.12	1	57	23.6	1	1	0	0	8	2	4.1	2	2	3	1	1	1	2	1	0
5.37	2.11	0.62	2.5	103.8	3.4	127	219	40.2	32.1	1.3	50.8	55	3.65	1	61	27.3	1	1	0	0	6	1	3.1	1	2	2	2	1	1	2	2	0
6.1	1.56	0.46	3.9	113.5	3.4	171	177	44.8	30.3	1.5	52.6	97	6.2	1	61	25.2	1	1	1	0	6	1	5.1	2	2	1	1	2	1	2	1	0
3.11	1.62	0.15	1.9	172.8	10.8	138	280	50.3	29.4	1.7	58.4	57	5.56	2	55	22	1	0	0	0	9	2	4.6	2	2	3	1	1	2	2	1	0
2.22	0.85	0.34	2.6	244.7	2.5	116	208	34.5	33.4	1	38.8	63	3.67	2	54	21.5	1	0	0	0	6	1	3	1	2	2	1	1	1	2	2	0
4.68	2.13	0.48	2.2	105.2	4.4	131	224	42.1	30	1.4	52.8	57	3.84	2	45	20.8	1	0	0	0	9	2	5	2	2	1	1	2	1	2	1	0
3.56	1.05	1.07	3.4	257.1	1	160	270	35.9	34.1	1.1	41.2	102	3.72	1	71	25.4	1	0	0	0	6	1	2	1	2	3	1	1	1	2	1	0
4.18	1.66	0.32	2.5	212.7	5.2	129	353	46.1	33.2	1.4	54.4	68	6.17	2	46	19.4	1	0	0	0	9	2	4.7	2	2	2	1	1	2	2	1	0
3.85	1.89	0.33	2	141.8	5.7	174	268	48.5	30.7	1.6	58	85	4.01	1	40	20.9	1	0	0	0	7	2	5.9	2	2	3	1	1	2	2	1	0
2.79	1.46	0.36	1.9	131.5	4.1	134	192	43.1	28.4	1.5	50.4	57	2.94	1	37	20.8	1	0	0	0	4	1	1.9	1	2	1	1	1	2	2	1	0
3.96	2.29	0.36	1.7	83.8	6.4	117	192	38.6	29	1.3	50.1	90	4.03	2	48	19.6	1	0	0	0	7	2	3.9	1	2	1	3	1	1	2	3	0
1.77	1.66	0.3	1.1	116.3	5.5	117	193	43.7	21.6	2	52	57	4.59	2	57	24	1	0	0	0	9	2	3.2	1	2	1	1	1	2	2	1	0
3.61	1.76	0.48	2.1	139.8	3.7	115	246	37.9	28.1	1.3	46.7	47	4.23	2	27	20.7	1	0	0	0	10	3	4.3	2	2	3	3	1	1	2	3	0
2.99	2.33	0.39	1.3	83.3	6	129	194	43.2	26.2	1.6	54.9	61	3.37	1	46	28.1	1	0	0	0	5	1	2.9	1	2	3	1	1	1	2	1	0
5.21	0.96	0.26	5.4	170.8	3.7	119	164	43	29.5	1.5	47.8	107	2.42	1	69	28.7	1	1	1	0	8	2	5.3	2	2	2	1	2	2	2	1	0
3.52	1.95	0.5	1.8	148.2	3.9	134	289	35.8	31	1.2	45.6	50	3.52	2	65	26.6	2	1	0	0	8	2	5.9	2	2	1	1	2	2	2	1	0
2.72	0.9	0.43	3	138.9	2.1	134	125	36.5	21.8	1.7	41	75	3.63	1	78	19.5	1	0	0	0	5	1	2.3	1	2	1	1	2	2	2	1	0
2.7	1.35	0.45	2	125.9	3	113	170	40.9	27.8	1.5	47.7	51	3.92	2	64	20.3	1	1	0	0	7	2	4.6	2	2	3	1	1	1	2	1	0
4.1	1.16	0.39	3.5	238.8	3	153	277	30.1	28	1.1	35.9	102	3.67	1	36	23.3	1	0	0	0	7	2	6.8	2	2	1	3	2	2	2	2	0
2.08	1.35	0.39	1.5	118.5	3.5	138	160	37.7	24.8	1.5	44.5	70	4.25	1	49	24.2	1	0	0	0	4	1	0.8	1	2	2	3	2	1	1	2	0
2.7	1.83	0.38	1.5	119.7	4.8	166	219	45.7	24	1.9	54.9	81	4.8	1	54	26.6	1	1	0	0	6	1	2.9	1	2	2	1	1	1	2	1	0
3.09	1.46	0.38	2.1	141.8	3.8	152	207	48	25.5	1.9	55.3	59	3.71	1	57	24.8	1	0	1	0	5	1	2	1	2	2	1	1	2	2	1	0
3.92	1.54	0.47	2.5	118.2	3.3	129	182	43.9	24.5	1.8	51.6	75	4.67	1	66	24.9	1	0	0	0	7	2	1.9	1	2	1	1	1	2	2	1	0
2.93	1.68	0.55	1.7	101.2	3.1	112	170	42.8	27.2	1.6	51.2	95	4.46	2	65	25.4	1	0	1	0	6	1	4.9	2	2	2	1	2	1	2	1	0
1.88	1.24	0.32	1.5	111.3	3.9	111	138	43.8	23.4	1.9	50	57	4.72	2	50	22.3	1	1	0	0	10	3	4.3	2	2	3	1	2	2	2	1	0
3.1	1.22	0.39	2.5	128.7	3.1	142	157	42.8	27.5	1.6	48.9	88	2.66	1	63	26.8	1	1	0	1	9	2	2.3	1	2	2	1	1	1	2	1	0
2.77	1.51	0.5	1.8	135.1	3	136	204	36.8	26.7	1.4	44.4	46	5.29	2	57	27.5	1	0	0	0	6	1	1.5	1	2	2	1	1	2	2	1	0
8.08	1.81	0.82	4.5	73.5	2.2	146	133	41.3	21.7	1.9	50.4	125	3.66	1	56	27	1	1	0	0	10	3	4.6	2	1	1	1	1	1	2	1	0
5.89	1.75	0.56	3.4	126.3	3.1	129	221	38.8	31	1.3	47.6	98	3.52	1	66	22	1	0	0	0	5	1	2.6	1	2	2	1	1	1	2	1	0
2.88	1.84	0.6	1.6	126.6	3.1	116	233	42.1	25.8	1.6	51.3	69	3.97	2	41	21.2	1	0	0	0	6	1	4.5	2	2	1	3	1	1	2	4	0
6.12	1.27	0.53	4.8	154.3	2.4	131	196	41.6	30.5	1.4	48	88	4.41	1	66	30	1	1	0	0	8	2	5.8	2	2	1	1	2	2	2	1	0
3.26	3.25	0.41	1	79.7	7.9	131	259	39.2	30.4	1.3	55.5	53	4	2	63	21.9	1	0	0	0	8	2	2.4	1	1	2	3	1	2	2	4	0
4.11	1.34	0.41	3.1	103.7	3.3	168	139	47.5	23.1	2.1	54.2	85	2.81	1	34	23.6	1	0	0	0	8	2	4.6	2	2	2	1	1	2	2	1	0
5.06	2.98	0.44	1.7	56	6.8	124	167	40.5	34.2	1.2	55.4	62	5.37	2	47	25.5	1	0	0	0	10	3	5.4	2	1	1	1	2	2	2	1	0
5.67	1.77	0.63	3.2	120.3	2.8	144	213	40.2	23.4	1.7	49.1	61	3.27	1	60	25.1	1	1	0	0	8	2	3.5	1	2	1	1	2	1	2	1	0
1.96	1.77	0.26	1.1	93.8	6.8	122	166	40.8	28.7	1.4	49.7	55	4.45	2	51	22.1	1	0	0	0	7	2	1.5	1	2	2	3	1	1	2	3	0
2.78	1.57	0.58	1.8	111.5	2.7	125	175	42.2	25.9	1.6	50.1	82	4.42	1	59	22	2	0	0	0	8	2	3.5	1	1	2	1	1	2	2	2	0
3.58	1.78	0.59	2	166.9	3	150	297	45.7	29.3	1.6	54.6	85	4.62	1	37	23.7	1	0	0	0	11	3	5	2	2	1	3	2	1	2	4	0
2.58	1.78	0.21	1.4	95.5	8.5	121	170	40.2	25.2	1.6	49.1	54	4.49	2	60	24.9	1	1	1	0	4	1	3.1	1	2	1	1	1	2	2	1	0
2.36	1.52	0.44	1.6	146.7	3.5	138	223	38	30.4	1.3	45.6	84	4.81	1	61	24.9	1	0	0	0	7	2	5.5	2	2	1	1	1	1	2	1	0
3.65	2.31	0.49	1.6	85.7	4.7	147	198	43.4	25.9	1.7	55	72	4.53	1	53	28.1	1	0	1	0	8	2	6.5	2	2	2	1	1	1	2	1	0
3.5	1.98	0.22	1.8	128.3	9	150	254	43.9	29.8	1.5	53.8	84	4.3	1	63	22.2	1	1	0	0	8	2	2	1	2	1	1	1	2	2	1	0
4.38	1.32	0.44	3.3	133.3	3	135	176	42.4	22.3	1.9	49	67	3.25	1	51	23.7	1	0	0	0	5	1	3.6	1	2	1	1	1	2	2	1	0
2.2	1.28	0.26	1.7	153.9	4.9	100	197	39.7	23.4	1.7	46.1	80	3.59	1	56	18.4	1	0	0	0	8	2	2.7	1	2	3	1	2	2	2	1	0
3.11	1.76	0.39	1.8	102.3	4.5	145	180	39.8	26	1.5	48.6	71	4.1	1	48	24.8	1	0	0	0	9	2	5	2	1	2	1	2	1	2	1	0
3.18	1.22	0.25	2.6	195.1	4.9	116	238	42	32	1.3	48.1	70	4.2	2	49	25.5	1	1	0	0	10	3	5	2	2	3	1	2	2	2	1	0
3.43	1.13	0.44	3	119.5	2.6	152	135	39.1	25.9	1.5	44.8	88	4.44	1	68	24.4	1	0	1	0	4	1	2.6	1	2	3	1	1	1	2	1	0
2.67	1.66	0.39	1.6	106	4.3	118	176	37.9	29.4	1.3	46.2	51	4.27	2	44	18	1	0	0	0	9	2	1.9	1	2	3	1	1	2	2	1	0
3.68	1.7	0.37	2.2	136.5	4.6	124	232	45.3	22.7	2	53.8	43	3.36	2	47	21.9	1	0	0	0	10	3	4.8	2	1	3	1	1	2	2	3	0
3.65	2.77	0.45	1.3	55.2	6.2	147	153	41.5	24.6	1.7	55.4	88	3.4	1	65	24.2	1	1	0	0	4	1	3.2	1	2	3	1	1	2	2	1	0
2.15	1.61	0.21	1.3	133.5	7.7	146	215	46.8	28.8	1.6	54.9	58	3.77	2	18	19.2	1	0	0	0	9	2	5.2	2	2	3	3	1	1	2	4	0
2.99	2.09	0.38	1.4	82.8	5.5	155	173	39	21.2	1.8	49.5	73	5.87	1	47	25	1	0	0	0	6	1	6.9	2	2	1	1	1	2	2	1	0
4.46	1.45	0.4	3.1	132.4	3.6	162	192	36.8	30.7	1.2	44.1	133	3.52	1	69	23.4	1	1	1	0	7	2	2.7	1	2	2	1	1	1	2	1	0
2.73	1.97	0.45	1.4	101	4.4	131	199	42.2	31.1	1.4	52.1	63	3.49	2	50	22.8	1	0	0	0	4	1	1.5	1	2	2	1	1	1	2	1	0
3.34	1.11	0.5	3	226.1	2.2	121	251	37.7	31.5	1.2	43.3	117	3.81	1	75	23.3	2	1	0	0	5	1	3.9	1	2	3	1	1	1	2	1	0
2.34	1.2	0.45	2	156.7	2.7	143	188	40	23.3	1.7	46	88	3.59	1	69	29	2	1	0	0	9	2	4	1	1	2	1	2	2	2	1	0
4.11	0.89	0.44	4.6	291	2	160	259	42.8	26.7	1.6	47.3	75	4.27	1	56	25.6	1	0	0	0	8	2	6.7	2	2	2	1	1	1	2	1	0
3.98	2.68	0.46	1.5	100	5.8	144	268	41.9	25.4	1.6	55.3	65	4.35	1	56	26.2	2	0	0	0	9	2	4.1	2	2	1	1	2	1	2	1	0
4.18	1.35	0.61	3.1	145.2	2.2	127	196	36.6	31.2	1.2	43.4	88	3.79	1	67	26.4	1	1	1	0	6	1	2	1	2	3	1	1	1	2	1	0
3.99	2.63	0.36	1.5	98.9	7.3	134	260	49.9	30.1	1.7	63.1	73	4.24	1	37	24.9	1	0	0	0	9	2	4.3	2	2	1	1	2	1	2	1	0
3.1	1.88	0.39	1.6	115.4	4.8	117	217	39	28.6	1.4	48.4	73	4.22	2	52	23.2	1	0	0	0	9	2	4.4	2	2	1	2	1	1	2	2	0
2.13	1.81	0.3	1.2	80.1	6	130	145	35.9	30.4	1.2	45	55	3.62	2	44	24.3	1	0	0	0	6	1	1.7	1	2	2	3	1	2	2	3	0
3.13	1.49	0.41	2.1	122.8	3.6	125	183	42.1	23.5	1.8	49.6	74	2.35	1	62	22.5	1	1	1	0	7	2	4	1	1	2	1	1	1	2	1	0
5.13	1.79	0.43	2.9	160.9	4.2	134	288	39.1	35	1.1	48.1	86	2.78	1	54	28.1	1	0	0	0	7	2	6.5	2	2	1	2	1	2	2	1	0
6.47	2.61	0.73	2.5	88.5	3.6	133	231	36.5	33	1.1	49.6	60	3.57	2	69	40.6	1	1	1	0	4	1	2.5	1	2	2	1	1	2	2	1	0
3.24	1.67	0.48	1.9	144.3	3.5	113	241	39.7	29.1	1.4	48.1	49	3.91	2	36	21	1	0	0	0	6	1	2.7	1	2	2	1	1	2	2	1	0
3.01	3.22	0.56	0.9	84.8	5.8	154	273	41.8	25.3	1.7	57.9	78	3.2	1	46	24.4	1	0	0	0	10	3	5.2	2	1	2	1	2	1	2	1	0
3.59	2.34	0.33	1.5	110.3	7.1	143	258	37.1	23.4	1.6	48.8	81	3.84	2	56	28.2	1	0	0	0	10	3	6.9	2	2	2	1	2	1	2	1	0
2.73	2.01	0.56	1.4	106.5	3.6	155	214	40.4	29.1	1.4	50.5	82	5.28	1	40	28.2	1	0	0	0	5	1	3	1	2	2	1	1	1	2	1	0
6.44	1.75	0.62	3.7	90.3	2.8	149	158	40.1	23.5	1.7	48.9	71	4.18	1	71	26.1	2	1	1	0	10	3	4.4	2	2	1	1	2	2	2	1	0
2.42	1.87	0.52	1.3	78.1	3.6	127	146	37.4	34.9	1.1	46.8	50	3.94	2	62	23.8	1	0	0	0	4	1	2.4	1	2	1	1	1	2	2	1	0
6.33	2.06	0.94	3.1	129.1	2.2	77	266	41.7	33.9	1.2	52	383	3.75	2	67	22.3	1	1	1	0	10	3	2.1	1	2	3	2	2	2	2	1	0
4.33	2.04	0.6	2.1	185.3	3.4	137	378	43.4	26.3	1.7	53.6	83	5.89	1	52	18.4	1	0	0	0	7	2	3.7	1	2	3	1	2	1	2	1	0
3.33	1.6	0.56	2.1	135.6	2.9	161	217	38.4	25.9	1.5	46.4	73	4.99	1	55	25.5	1	0	0	0	6	1	1.8	1	2	2	1	1	2	2	2	0
3	1.84	0.3	1.6	78.8	6.1	139	145	41.4	23.7	1.7	50.6	62	4.01	1	51	30.4	1	0	0	0	6	1	1.7	1	2	1	1	1	2	2	1	0
2.75	1.32	0.4	2.1	94.7	3.3	143	125	44.3	20.1	2.2	50.9	58	4.54	1	62	21.3	1	0	1	1	7	2	3.5	1	2	1	1	1	1	2	1	0
2.97	1.28	0.27	2.3	93.8	4.7	151	120	42.9	27.9	1.5	49.3	100	3.05	1	65	28.7	2	0	1	1	9	2	5	2	2	1	1	2	2	2	1	0
2.46	1.73	0.35	1.4	150.9	4.9	145	261	42.7	24.4	1.8	51.4	69	3.57	1	35	22.7	1	0	0	0	8	2	3.7	1	2	2	1	1	1	2	1	0
1.85	1.77	0.29	1	125.4	6.1	140	222	38	24.3	1.6	46.9	84	4.47	1	65	25.2	1	1	0	0	4	1	3.2	1	2	1	1	1	1	2	1	0
3.59	1.39	0.28	2.6	184.9	5	127	257	44.5	27.5	1.6	51.5	61	5.03	2	60	20.1	1	1	0	0	7	2	5.9	2	2	2	1	1	2	2	1	0
4.54	2.58	0.61	1.8	97.3	4.2	152	251	43.6	32.2	1.4	56.5	93	6.16	1	52	33.8	1	1	0	0	7	2	3	1	2	2	2	1	2	2	2	0
2.23	1.53	0.5	1.5	168	3.1	121	257	34.9	32.8	1.1	42.6	74	3.8	2	69	17.8	2	0	0	1	6	1	1.7	1	2	1	1	1	1	2	1	0
2.64	1.7	0.36	1.6	140	4.7	123	238	38.7	27.6	1.4	47.2	48	3.38	2	21	20.1	1	0	0	0	9	2	3.5	1	1	1	2	1	1	2	1	0
5.53	1.91	0.5	2.9	170.2	3.8	145	325	44.8	30.5	1.5	54.4	81	3.57	1	32	24.8	1	0	0	0	9	2	5.5	2	2	3	1	2	1	2	1	0
4.27	1.52	0.45	2.8	211.8	3.4	144	322	44.8	29.1	1.5	52.4	95	4.18	1	53	24.2	1	1	0	0	4	1	2.9	1	2	2	1	1	2	2	1	0
3.17	1.73	0.51	1.8	108.1	3.4	127	187	36.5	25.2	1.4	45.2	99	3.71	1	63	26.6	1	0	0	0	8	2	5	2	2	3	1	2	1	2	1	0
1.96	1.78	0.23	1.1	121.3	7.7	140	216	42.4	26	1.6	51.3	77	2.55	1	47	23.9	2	0	0	0	6	1	2.6	1	2	1	1	1	1	2	1	0
2.55	1.74	0.4	1.5	94.8	4.4	131	165	44.5	25.1	1.8	53.2	59	4.12	2	58	26.2	1	1	0	0	9	2	5.3	2	2	2	1	2	2	2	1	0
3.92	2.62	0.65	1.5	96.2	4	149	252	40.2	29.2	1.4	53.3	83	5.48	1	59	26	1	0	0	0	6	1	3	1	2	2	1	1	2	2	1	0
3.05	1.89	0.48	1.6	129.1	3.9	131	244	39.6	32	1.2	49.1	62	4.6	2	58	28.4	1	0	0	0	7	2	4.4	2	2	1	1	1	2	2	1	0
3.07	2.73	0.51	1.1	64.5	5.4	138	176	45.7	24.9	1.8	59.4	82	5.01	1	41	24.9	1	0	0	0	5	1	2.1	1	2	1	1	1	1	2	1	0
3.82	1.86	0.44	2.1	123.1	4.2	134	229	41.7	27.6	1.5	51	69	4.56	2	49	26.7	1	0	0	0	6	1	6.9	2	2	2	1	2	2	1	1	0
2.97	1.91	0.46	1.6	85.3	4.2	162	163	42.2	26.4	1.6	51.8	91	4.08	1	29	19.6	1	0	0	0	4	1	1	1	2	2	1	1	2	2	1	0
2.49	1.34	0.46	1.9	167.2	2.9	128	224	40.2	27.6	1.5	46.9	80	4	1	48	27.4	1	0	0	0	10	3	3.6	1	1	1	1	1	2	2	1	0
3.11	1.15	0.31	2.7	150.4	3.7	113	173	42	24.6	1.7	47.8	62	3.01	2	51	23.9	1	0	0	0	8	2	5	2	1	1	2	2	1	2	1	0
3.05	2.32	0.49	1.3	152.6	4.7	130	354	39.5	22	1.8	51.1	81	3.44	1	46	17.4	1	0	0	0	7	2	3.6	1	2	2	1	1	2	1	1	0
