# Supplementary material for: Added Value of Systemic Inflammation Markers in Predicting Clinical Stage T1 Renal Cell Carcinoma Pathologically Upstaged to T3a
Source: Front Oncol. 2021 May 31;11:679536. doi: 10.3389/fonc.2021.679536 (PMC8202414; doi:10.3389/fonc.2021.679536)
Supplement: Supplementary file 4 [file Table_3.xlsx]

## Sheet: Sheet1
	N	L	M	NLR	PLR	LMR	HB	Platelet	A	G	AGR	PNI	Creatinine	TC	Sex	Age	BMI	ASA	Hypertension	DM	CAD	RENAL	Complexity	Diameter	T	Hilar	Location	Furhman	Type	Side	Approach	Histology	upstaging
6	2.06	2.1	0.43	1	97.6	4.9	147	205	43.2	23.6	1.8	53.7	83	3.65	1	43	26.5	1	0	0	0	4	1	1.1	1	2	2	1	1	2	2	1	0
7	2.99	1.78	0.36	1.7	144.9	4.9	134	258	40.5	24.3	1.7	49.4	97	3.48	1	51	24.4	1	0	0	0	4	1	1.2	1	2	2	1	1	2	2	1	0
8	2.07	1.01	0.36	2	187.1	2.8	126	189	38.3	30.2	1.3	43.4	59	4.18	2	71	19.6	1	0	0	0	4	1	1.2	1	2	2	1	1	2	2	1	0
9	6.57	2.06	0.42	3.2	107.3	4.9	161	221	39.9	32	1.2	50.2	87	4.06	1	67	22.9	2	0	0	1	4	1	1.3	1	2	3	1	1	1	2	1	0
20	4.27	2.89	0.55	1.5	75.4	5.3	153	218	39.6	28.4	1.4	54.1	74	4.81	1	37	27.6	1	0	0	0	4	1	1.7	1	2	2	1	1	1	2	1	0
21	7.02	0.95	0.58	7.4	158.9	1.6	147	151	35.7	23.4	1.5	40.5	76	5.3	1	71	19.6	1	0	0	0	4	1	1.7	1	2	2	1	1	1	2	1	0
23	1.72	1.4	0.32	1.2	132.1	4.4	114	185	38.5	27	1.4	45.5	58	3.07	2	42	23.2	1	0	0	0	4	1	1.8	1	2	2	1	1	2	2	1	0
24	6.2	1.89	0.64	3.3	78.8	3	166	149	40.1	29.4	1.4	49.6	127	3.28	1	63	26.8	1	1	0	0	4	1	1.8	1	2	3	1	1	1	2	1	0
25	5.32	2.04	0.48	2.6	184.3	4.3	105	376	38.2	29.3	1.3	48.4	53	3.37	2	39	22.2	1	0	0	0	4	1	1.8	1	2	3	1	1	2	2	1	0
30	2.24	2.43	0.24	0.9	101.6	10.1	134	247	42.4	23.2	1.8	54.6	77	5.53	1	41	19.5	1	0	0	0	4	1	2	1	2	2	1	1	1	2	1	0
31	2.1	1.76	0.34	1.2	103.4	5.2	128	182	40.9	27	1.5	49.7	77	4.49	2	54	28.3	1	1	0	0	4	1	2	1	2	2	1	1	2	2	1	0
32	6.8	0.68	0.47	10	202.9	1.4	144	138	43.7	20.2	2.2	47.1	85	2.99	1	30	20.4	1	0	0	0	4	1	2.1	1	2	2	1	1	1	2	1	0
33	2.1	1.55	0.31	1.4	147.7	5	126	229	37.8	22.6	1.7	45.6	57	4.04	2	64	20.8	1	0	0	0	4	1	2.1	1	2	2	1	1	2	2	1	0
34	3.39	2.06	0.39	1.6	118.9	5.3	134	245	39.2	30.3	1.3	49.5	94	4.9	1	57	29.4	1	1	0	0	4	1	2.1	1	2	2	1	1	2	2	1	0
36	4.32	1.73	0.45	2.5	94.8	3.8	127	164	40.5	30.8	1.3	49.2	71	4.51	1	69	24.2	1	1	0	0	4	1	2.2	1	2	1	1	1	1	2	1	0
38	4.33	2.99	0.89	1.4	131.8	3.4	144	394	44.7	25.1	1.8	59.7	77	3.32	1	40	21.1	1	0	0	0	4	1	2.2	1	2	2	1	1	2	1	1	0
42	4.39	2.9	0.72	1.5	90.7	4	142	263	46.7	23.2	2	61.2	81	4	1	38	29.1	1	0	0	0	4	1	2.2	1	2	3	1	1	1	2	1	0
44	2.89	1.43	0.27	2	132.9	5.3	169	190	44.8	34.2	1.3	52	125	3.84	1	43	28	1	1	0	0	4	1	2.3	1	2	1	1	1	2	2	1	0
45	3.33	1.29	0.34	2.6	290.7	3.8	113	375	43.1	27.1	1.6	49.6	46	3.99	2	53	28.2	1	0	0	0	4	1	2.3	1	2	1	1	1	2	1	1	0
52	4.22	1.74	0.53	2.4	120.7	3.3	172	210	48.8	23.9	2	57.5	74	3.58	1	37	27.7	1	0	0	0	4	1	2.4	1	2	2	1	1	1	2	1	0
54	1.88	2.11	0.48	0.9	99.1	4.4	126	209	42.1	26.9	1.6	52.7	65	4.69	1	52	25.4	1	0	0	0	4	1	2.4	1	2	2	1	1	2	2	1	0
55	3.13	2.9	0.45	1.1	81.4	6.4	126	236	42.5	27.4	1.6	57	76	4.33	2	60	27.1	1	1	1	0	4	1	2.5	1	2	1	1	1	1	2	1	0
57	2.84	1.47	0.33	1.9	190.5	4.5	95	280	38.5	23.2	1.7	45.9	70	4.66	1	55	23.9	1	0	0	0	4	1	2.5	1	2	1	1	1	2	2	1	0
59	2.53	2.57	0.48	1	108.6	5.4	147	279	44.8	25.1	1.8	57.7	85	3.52	1	37	25.2	1	0	0	0	4	1	2.6	1	2	2	1	1	1	2	1	0
61	2.99	4.12	0.5	0.7	74	8.2	162	305	45.3	26.7	1.7	65.9	78	4.84	1	38	23.5	1	0	0	0	4	1	2.7	1	2	2	1	1	1	2	1	0
64	1.49	0.96	0.35	1.6	209.4	2.7	152	201	47.2	27.1	1.7	52	70	3.8	1	64	24	1	1	0	0	4	1	2.8	1	2	2	1	1	1	2	1	0
66	2.99	2.33	0.39	1.3	83.3	6	129	194	43.2	26.2	1.6	54.9	61	3.37	1	46	28.1	1	0	0	0	4	1	2.9	1	2	1	1	1	1	2	1	0
71	3.05	2.33	0.59	1.3	88.8	3.9	145	207	41.5	32.6	1.3	53.2	66	3.73	1	57	26.1	1	0	0	0	4	1	3	1	2	1	1	1	1	2	1	0
72	3.28	2.15	0.19	1.5	89.3	11.3	129	192	42.3	22.2	1.9	53.1	57	3.59	2	69	26.1	1	0	0	0	4	1	3	1	2	1	1	2	2	2	1	0
75	1.57	1.97	0.39	0.8	114.2	5.1	126	225	41.4	26.6	1.6	51.3	68	3.86	2	63	24.4	1	0	0	0	4	1	3	1	2	2	1	1	2	2	1	0
76	4.25	3.6	0.53	1.2	61.7	6.8	140	222	39.3	20.3	1.9	57.3	70	4.14	1	50	23	1	0	0	0	4	1	3	1	2	3	1	1	1	2	1	0
77	4.38	2.57	0.58	1.7	72.4	4.4	148	186	40.7	25.9	1.6	53.6	90	4.66	1	57	24.2	1	1	0	0	4	1	3	1	2	3	1	1	1	2	1	0
81	3.03	1.63	0.28	1.9	129.4	5.8	128	211	41.1	29.7	1.4	49.3	57	4.58	2	51	31.6	1	0	0	0	4	1	3.2	1	2	2	1	1	1	2	1	0
82	3.09	2.51	0.41	1.2	77.3	6.1	127	194	36.2	25.4	1.4	48.8	59	5.63	2	53	29.3	1	0	0	0	4	1	3.2	1	2	2	1	1	2	2	1	0
84	3.12	1.07	0.33	2.9	133.6	3.2	143	143	38.5	25.3	1.5	43.9	115	4.42	1	53	23.3	1	0	0	0	4	1	3.3	1	2	1	1	1	1	1	1	0
85	3.14	3.22	0.45	1	73.9	7.2	138	238	42.5	26.1	1.6	58.6	84	3.84	1	53	32.3	1	1	0	0	4	1	3.3	1	2	2	1	1	1	2	1	0
87	4.23	2.61	0.6	1.6	90	4.4	135	235	41.7	29.3	1.4	54.8	88	3.59	1	55	23	1	1	0	1	4	1	3.4	1	2	2	1	1	1	2	1	0
91	4.83	1.78	0.53	2.7	120.8	3.4	122	215	40.3	25.8	1.6	49.2	57	3.87	2	40	21.8	1	0	0	0	4	1	3.5	1	2	1	1	1	1	2	1	0
96	4.64	1.95	0.51	2.4	77.4	3.8	151	151	41.5	23	1.8	51.3	71	4.58	1	49	27.4	1	0	0	0	4	1	3.6	1	2	1	1	1	1	2	1	0
98	4.82	2.39	0.66	2	111.3	3.6	152	266	39.2	26.3	1.5	51.2	81	3.81	1	61	24.6	2	1	0	0	4	1	3.6	1	2	1	1	1	2	2	1	0
100	2.93	2.88	0.43	1	68.1	6.7	161	196	42.5	23.7	1.8	56.9	68	5.56	1	38	27.8	1	0	0	0	4	1	3.7	1	2	1	1	1	2	2	1	0
101	2	0.99	0.34	2	202	2.9	128	200	37.7	26.4	1.4	42.7	70	4.04	2	51	23.4	1	0	0	0	4	1	3.7	1	2	2	1	1	2	2	1	0
103	3	1.37	0.33	2.2	132.1	4.2	137	181	39	20.7	1.9	45.9	83	4.1	1	56	21.2	1	0	0	0	4	1	3.8	1	2	3	1	1	2	2	1	0
105	4.7	2.64	0.59	1.8	87.5	4.5	146	231	44.1	24.8	1.8	57.3	71	5.1	1	55	22.7	1	1	0	0	4	1	3.9	1	2	2	1	1	1	2	1	0
110	3.33	1.35	0.43	2.5	132.6	3.1	124	179	37.5	20.2	1.9	44.3	52	3.48	2	42	22.7	1	0	0	0	4	1	4	1	2	3	1	1	2	2	1	0
114	2.25	3.44	0.45	0.7	49.7	7.6	124	171	40.6	31.5	1.3	57.8	53	5.54	2	57	22.8	1	0	0	0	5	1	1.2	1	2	2	1	1	1	2	1	0
115	1.89	1.59	0.31	1.2	100	5.1	112	159	40.2	20.7	1.9	48.2	48	3.03	2	32	18.7	1	0	0	0	5	1	1.3	1	2	1	1	1	2	2	1	0
120	3.19	2.02	0.36	1.6	112.4	5.6	144	227	42.2	27.8	1.5	52.3	106	2.71	1	55	26.5	1	0	0	1	5	1	1.8	1	2	2	1	1	1	2	1	0
124	3.39	1.68	0.38	2	123.8	4.4	141	208	41.7	23.9	1.7	50.1	61	4.23	1	38	24.2	1	0	0	0	5	1	2	1	2	1	1	1	1	2	1	0
130	2.91	1.66	0.45	1.8	110.2	3.7	115	183	40.9	30.2	1.4	49.2	77	4.59	2	53	24.2	1	1	0	0	5	1	2.1	1	2	1	1	1	2	2	1	0
134	4.26	2.48	0.49	1.7	135.5	5.1	117	336	42.2	30.6	1.4	54.6	52	3.64	2	46	27.9	1	0	0	0	5	1	2.3	1	2	2	1	1	1	2	1	0
135	4.4	0.96	0.51	4.6	271.9	1.9	133	261	37.8	27.5	1.4	42.6	95	4.31	1	79	24.5	2	1	0	0	5	1	2.4	1	2	3	1	1	1	2	1	0
137	2.96	2.22	0.39	1.3	106.3	5.7	107	236	42.2	25.9	1.6	53.3	43	4.77	2	39	20.8	1	0	0	0	5	1	2.5	1	2	1	1	1	2	2	1	0
143	2.52	1.62	0.51	1.6	128.4	3.2	124	208	37.7	25.5	1.5	45.8	65	3.24	2	39	22.6	1	0	0	0	5	1	2.7	1	2	2	1	1	1	2	1	0
144	3.02	1.75	0.53	1.7	120.6	3.3	140	211	42.4	26.5	1.6	51.2	65	4.3	1	47	23.9	1	0	0	0	5	1	2.7	1	2	2	1	1	1	2	1	0
145	3.43	1.77	0.47	1.9	112.4	3.8	155	199	45.2	25.5	1.8	54.1	93	4.94	1	29	26.8	1	0	0	0	5	1	2.7	1	2	2	1	1	1	2	1	0
146	3.68	1.77	0.4	2.1	57.1	4.4	145	101	41.5	24.4	1.7	50.4	98	3.15	1	68	28.4	1	1	1	0	5	1	2.8	1	2	1	1	1	2	2	1	0
147	2.1	1.77	0.45	1.2	79.7	3.9	149	141	41.6	24.7	1.7	50.5	74	4.88	1	49	24.7	1	0	0	0	5	1	2.8	1	2	1	1	1	2	2	1	0
148	2.45	1.3	0.27	1.9	124.6	4.8	142	162	38.1	28.6	1.3	44.6	59	3.57	2	70	27.1	1	1	0	0	5	1	2.8	1	2	2	1	1	1	2	1	0
151	4.05	1.6	0.45	2.5	138.1	3.6	133	221	39.5	28.5	1.4	47.5	82	4.27	1	72	21.5	1	0	0	0	5	1	2.9	1	2	1	1	1	2	2	1	0
162	2.66	1.47	0.38	1.8	85.7	3.9	131	126	41.3	29.3	1.4	48.7	111	4.89	1	81	27.6	2	1	1	1	5	1	3.3	1	2	2	1	1	2	1	1	0
164	2.19	2.04	0.44	1.1	128.4	4.6	116	262	40.1	25.2	1.6	50.3	59	3.64	2	45	18.4	1	0	0	0	5	1	3.4	1	2	1	1	1	2	2	1	0
176	2.36	1.39	0.35	1.7	100.7	4	126	140	37.3	24.9	1.5	44.3	75	4.21	2	59	23.7	1	1	0	0	5	1	3.7	1	2	3	1	1	2	2	1	0
181	3.39	2.21	0.42	1.5	59.3	5.3	131	131	38.8	24.7	1.6	49.9	66	3.61	1	60	25.2	1	0	0	0	5	1	4	1	2	3	1	1	1	2	1	0
182	2.36	2.3	0.45	1	113.5	5.1	133	261	46.9	24.8	1.9	58.4	60	2.58	2	24	19.4	1	0	0	0	5	1	4.1	2	2	3	1	1	2	2	1	0
183	4.21	2.99	0.55	1.4	68.6	5.4	155	205	40.7	32.9	1.2	55.7	67	3.62	1	57	26.2	1	1	1	0	5	1	4.2	2	2	1	1	1	1	2	1	0
186	2.66	1.77	0.51	1.5	105.1	3.5	144	186	37.5	24.3	1.5	46.4	67	4.55	1	67	22.8	1	0	0	0	5	1	4.3	2	2	2	1	1	2	2	1	0
187	2.39	2.07	0.65	1.2	73.9	3.2	161	153	39.8	26.9	1.5	50.2	68	2.58	1	47	26.5	1	0	0	0	5	1	4.3	2	2	3	1	1	1	2	1	0
191	5.97	1.61	0.6	3.7	116.1	2.7	150	187	41.4	24.2	1.7	49.5	72	5.14	1	54	23.7	1	0	0	0	5	1	4.6	2	2	2	1	2	1	2	1	0
192	6.14	1.09	0.35	5.6	248.6	3.1	128	271	40.4	25.8	1.6	45.9	50	4.01	2	38	23.3	1	0	0	0	5	1	4.7	2	2	3	1	1	2	2	1	0
193	2.33	1.85	0.42	1.3	114.1	4.4	126	211	35.7	28.2	1.3	45	79	4.87	1	72	21.6	1	0	1	0	5	1	4.8	2	2	3	1	1	1	2	1	0
194	1.94	1.26	0.23	1.5	200	5.5	129	252	46.3	29	1.6	52.6	63	5.05	2	51	24.4	1	0	0	0	5	1	5.1	2	2	2	1	1	2	2	1	0
196	2.05	1.08	0.34	1.9	158.3	3.2	145	171	44.9	28.8	1.6	50.3	88	3.21	1	62	26.6	1	1	0	0	5	1	6.1	2	2	1	1	1	2	2	1	0
198	1.85	1.19	0.44	1.6	180.7	2.7	133	215	40.8	22.8	1.8	46.8	70	3.76	1	36	22.3	1	0	0	0	5	1	6.8	2	2	1	1	1	2	2	1	0
199	2.16	0.79	0.3	2.7	287.3	2.6	111	227	40.1	35	1.1	44.1	77	4.29	1	44	22.6	1	0	0	0	6	1	1.1	1	2	2	1	1	2	2	1	0
202	3.81	1.73	0.49	2.2	104	3.5	154	180	37.7	25.3	1.5	46.4	81	3.52	1	72	24.2	2	1	0	0	6	1	1.2	1	2	3	1	1	1	2	1	0
204	4.27	1.37	0.38	3.1	110.9	3.6	149	152	40.7	27.7	1.5	47.6	90	NA	1	41	20.7	1	0	0	0	6	1	1.4	1	2	3	1	1	1	2	1	0
209	3.13	1.09	0.34	2.9	155	3.2	127	169	40.5	29.1	1.4	46	79	3.85	1	63	19.7	1	1	0	0	6	1	1.6	1	2	1	1	1	1	2	1	0
210	2.51	2.31	0.45	1.1	119.5	5.1	147	276	43.7	32.7	1.3	55.3	100	5.42	1	43	27.8	1	1	0	0	6	1	1.6	1	2	1	1	1	1	2	1	0
211	3.13	2.44	0.63	1.3	98	3.9	144	239	41.8	26	1.6	54	68	4.71	1	56	26.6	1	0	0	0	6	1	1.6	1	2	1	1	1	2	2	1	0
212	2.16	1.5	0.4	1.4	144.7	3.8	110	217	42.7	25.8	1.7	50.2	71	5.14	2	45	19	1	0	0	0	6	1	1.6	1	2	3	1	1	1	2	1	0
231	2.24	1.44	0.35	1.6	184	4.1	147	265	41.8	23.9	1.7	49	87	3.95	1	55	24.6	1	0	0	0	6	1	2.3	1	2	2	1	1	2	2	1	0
234	2.01	1.66	0.24	1.2	113.3	6.9	148	188	45.1	23.8	1.9	53.4	83	4.42	1	44	24.2	1	0	0	0	6	1	2.3	1	2	3	1	1	2	2	1	0
237	1.3	2.68	0.52	0.5	77.2	5.2	125	207	41.1	29.7	1.4	54.5	58	4.65	2	26	16.2	1	0	0	0	6	1	2.5	1	2	2	1	1	1	2	1	0
238	3.25	1.08	0.4	3	330.6	2.7	121	357	42.6	30.4	1.4	48	118	3.29	1	47	22.8	1	0	0	0	6	1	2.5	1	2	3	1	1	1	2	1	0
241	4.14	1.1	0.28	3.8	265.5	3.9	163	292	42.3	31.5	1.3	47.8	70	3.5	1	66	26.3	2	1	0	0	6	1	2.6	1	2	2	1	1	1	2	1	0
249	5.3	1.06	0.25	5	250.9	4.2	147	266	49.8	35.4	1.4	55.1	67	5.91	1	51	20.5	1	0	0	0	6	1	2.8	1	2	1	1	1	2	2	1	0
250	2.91	1.38	0.3	2.1	95.7	4.6	141	132	42.8	26.2	1.6	49.7	54	4.06	1	56	26.2	1	1	1	0	6	1	2.8	1	2	1	1	1	2	2	1	0
251	3.15	1.47	0.42	2.1	133.3	3.5	150	196	42.8	30.7	1.4	50.2	93	2.83	1	70	26.6	1	1	0	0	6	1	2.9	1	2	1	1	1	2	2	1	0
255	3.57	2.5	0.64	1.4	95.6	3.9	126	239	43.5	28.1	1.5	56	69	4.6	2	49	20.4	1	0	0	0	6	1	3	1	2	1	1	1	2	2	1	0
256	3.19	2.35	0.43	1.4	77.9	5.5	138	183	42.7	26.4	1.6	54.5	62	3.8	1	58	23.2	1	0	0	0	6	1	3	1	2	2	1	1	2	2	1	0
262	3.25	1.9	0.6	1.7	96.3	3.2	119	183	42.4	27	1.6	51.9	66	3.09	2	62	26.4	1	1	0	1	6	1	3.2	1	2	1	1	2	2	2	1	0
267	2.81	2.21	0.3	1.3	75.1	7.4	136	166	40.1	30.7	1.3	51.2	59	NA	2	55	20.1	1	0	0	0	6	1	3.3	1	2	2	1	1	1	2	1	0
269	2.85	2.72	0.46	1	81.3	5.9	157	221	40.2	28	1.4	53.8	88	2.98	1	41	25.7	1	0	0	0	6	1	3.4	1	2	2	1	1	1	2	1	0
270	2.33	2.49	0.41	0.9	75.9	6.1	141	189	41.1	23.4	1.8	53.6	82	3.21	1	48	20.2	1	0	0	0	6	1	3.4	1	2	2	1	1	1	2	1	0
272	3.71	1.3	0.48	2.9	181.5	2.7	125	236	39.4	28.9	1.4	45.9	176	3.98	1	71	19.5	1	0	0	0	6	1	3.5	1	2	3	1	1	2	2	1	0
276	3.76	1.44	0.38	2.6	172.2	3.8	114	248	36	26.3	1.4	43.2	51	4.17	2	48	20.8	1	0	0	0	6	1	3.6	1	2	2	1	2	1	2	1	0
277	2.76	2.02	0.37	1.4	90.1	5.5	151	182	45.8	28.3	1.6	55.9	91	4.79	1	50	29.4	1	0	0	0	6	1	3.6	1	2	2	1	1	1	2	1	0
280	3.38	1.61	0.5	2.1	149.7	3.2	141	241	38.9	25.7	1.5	47	80	5.72	1	60	27.5	1	1	0	0	6	1	3.7	1	2	1	1	1	2	2	1	0
287	5.43	2.9	0.6	1.9	85.2	4.8	148	247	41.8	30.9	1.4	56.3	88	5.84	1	55	26	1	0	0	0	6	1	3.9	1	2	2	1	1	2	2	1	0
289	3.51	3.75	0.74	0.9	91.2	5.1	143	342	43.6	25	1.7	62.4	65	4.27	1	54	28.3	1	0	0	0	6	1	4	1	2	1	1	1	2	2	1	0
290	3.06	1.12	0.32	2.7	113.4	3.5	129	127	38.9	26.5	1.5	44.5	150	4.46	1	55	25.4	1	1	0	1	6	1	4	1	2	1	1	1	2	1	1	0
291	3.95	1.47	0.35	2.7	134	4.2	135	197	41.4	27.8	1.5	48.8	82	3.63	1	50	24.8	1	0	0	0	6	1	4	1	2	3	1	1	2	2	1	0
293	1.94	0.88	0.3	2.2	200	2.9	122	176	39.3	26	1.5	43.7	57	3.83	2	61	21.5	1	0	0	0	6	1	4.4	2	2	1	1	1	1	2	1	0
297	2.31	1.55	0.47	1.5	162.6	3.3	144	252	40.1	26.7	1.5	47.9	85	2.97	1	65	30.4	1	1	1	0	6	1	4.8	2	2	3	1	1	1	2	1	0
298	5.6	1.86	0.8	3	138.2	2.3	145	257	44.2	21.5	2.1	53.5	61	5.42	1	49	25.2	1	0	0	0	6	1	4.9	2	1	2	1	1	1	2	1	0
301	3.87	1.92	0.26	2	68.8	7.4	114	132	42	22.3	1.9	51.6	45	2.28	2	54	28.5	2	1	1	0	6	1	5	2	2	2	1	1	1	2	1	0
304	3.68	1.44	0.37	2.6	136.8	3.9	142	197	42.5	23.6	1.8	49.7	90	3.3	1	72	21	1	0	0	0	6	1	5.5	2	2	1	1	2	2	2	1	0
306	3.46	1.08	0.63	3.2	122.2	1.7	147	132	42.9	25.3	1.7	48.3	98	5.15	1	56	27.3	1	0	0	0	6	1	5.7	2	2	3	1	2	2	2	1	0
308	3.2	2.24	0.5	1.4	118.3	4.5	131	265	38.1	28.6	1.3	49.3	57	3.52	2	68	30.1	2	1	0	1	6	1	6	2	1	1	1	1	1	2	1	0
309	2.62	2.19	0.27	1.2	77.6	8.1	139	170	44.2	24.3	1.8	55.2	81	4.14	1	47	25.8	1	0	0	0	6	1	6	2	2	1	1	1	2	2	1	0
310	6.11	2.75	0.59	2.2	102.9	4.7	161	283	44.1	30.7	1.4	57.9	81	5.1	1	52	29.4	1	0	0	0	6	1	6	2	2	2	1	2	2	2	1	0
311	1.72	1.47	0.51	1.2	129.3	2.9	148	190	39.8	24.7	1.6	47.2	90	4.07	1	59	26	1	1	0	1	6	1	6.3	2	2	1	1	1	2	2	1	0
312	2.98	3.01	0.51	1	86.4	5.9	129	260	43.3	27.8	1.6	58.4	53	4.29	2	56	22.9	1	0	0	0	6	1	6.4	2	2	3	1	1	1	2	1	0
322	2.58	1.19	0.67	2.2	230.3	1.8	117	274	39.6	25.2	1.6	45.6	50	6.24	2	56	27.3	2	1	0	0	7	2	2.1	1	2	1	1	1	2	2	1	0
329	2.4	1.77	0.35	1.4	114.1	5.1	121	202	42	23.3	1.8	50.9	64	4.05	2	66	22.9	1	1	0	0	7	2	2.4	1	2	2	1	1	2	2	1	0
343	3.58	1.65	0.63	2.2	116.4	2.6	146	192	40.4	26.2	1.5	48.7	61	4.25	1	49	21.6	1	0	0	0	7	2	2.8	1	2	2	1	1	1	2	1	0
350	4.26	1.79	0.47	2.4	116.8	3.8	157	209	38.3	26.7	1.4	47.3	72	4.55	1	56	26	1	0	0	0	7	2	3	1	2	1	1	2	2	2	1	0
351	2.05	1.58	0.21	1.3	103.2	7.5	112	163	36.8	23.4	1.6	44.7	58	NA	2	30	22.9	1	0	0	0	7	2	3	1	2	1	1	1	2	2	1	0
360	2.56	2.78	0.26	0.9	71.9	10.7	130	200	42.1	29.2	1.4	56	45	5.27	2	65	24.6	2	1	1	0	7	2	3.2	1	2	2	1	1	2	2	1	0
366	2.55	1.11	0.29	2.3	167.6	3.8	126	186	42.7	22.9	1.9	48.3	65	4.31	2	46	20.8	1	0	0	0	7	2	3.4	1	2	1	1	1	2	2	1	0
369	4.16	2.54	0.55	1.6	135	4.6	148	343	49.4	27.7	1.8	62.1	88	4.05	1	38	24.9	1	0	0	0	7	2	3.4	1	2	3	1	1	1	2	1	0
372	3.84	2.36	0.72	1.6	75	3.3	149	177	39	34.5	1.1	50.8	53	4.82	1	59	25.1	1	0	0	0	7	2	3.5	1	1	2	1	1	1	1	1	0
374	3.42	0.74	0.37	4.6	429.7	2	151	318	39.4	30.9	1.3	43.1	89	4.35	1	56	39.1	2	1	0	0	7	2	3.5	1	2	2	1	1	1	2	1	0
377	3.5	1.53	0.21	2.3	141.2	7.3	139	216	44.8	28.5	1.6	52.5	59	5.01	2	61	25	1	1	0	0	7	2	3.6	1	2	2	1	2	2	2	1	0
380	3.41	1.12	0.17	3	196.4	6.6	110	220	43.6	27.3	1.6	49.2	49	3.75	2	57	28.2	1	1	0	0	7	2	3.6	1	2	3	1	2	2	2	1	0
381	4.95	2.01	0.8	2.5	91.5	2.5	124	184	40.1	30.8	1.3	50.2	90	3.55	2	54	25.8	1	0	0	0	7	2	3.7	1	2	1	1	2	1	2	1	0
389	3.73	1.95	0.38	1.9	107.7	5.1	149	210	43	25.5	1.7	52.8	86	2.59	1	48	24.6	1	0	1	0	7	2	3.8	1	2	3	1	1	2	2	1	0
390	2.36	1.28	0.48	1.8	209.4	2.7	134	268	39.1	28.2	1.4	45.5	65	3.4	1	57	23.5	2	0	0	0	7	2	3.9	1	1	1	1	1	1	2	1	0
394	5.53	2.01	0.73	2.8	170.6	2.8	144	343	42	33.8	1.2	52.1	83	4.29	1	49	26.3	1	0	1	0	7	2	3.9	1	2	2	1	1	2	2	1	0
400	2.6	1.78	0.49	1.5	106.2	3.6	151	189	40.4	27.2	1.5	49.3	68	5.07	1	45	27.1	1	0	0	0	7	2	4.1	2	2	1	1	1	1	2	1	0
404	4.27	1.86	0.58	2.3	133.9	3.2	148	249	42.1	26.4	1.6	51.4	78	2.72	1	64	23.8	1	1	1	0	7	2	4.2	2	2	2	1	2	2	2	1	0
406	2.89	1.17	0.36	2.5	205.1	3.3	160	240	44.9	26.8	1.7	50.8	77	4.78	1	40	30.4	1	1	0	0	7	2	4.4	2	2	1	1	1	1	2	1	0
409	3.82	1.16	0.41	3.3	201.7	2.8	139	234	40	27.6	1.4	45.8	76	3.95	1	49	23.2	1	0	0	0	7	2	4.5	2	1	1	1	2	2	2	1	0
410	4.04	2.7	0.65	1.5	67	4.2	143	181	43.7	30.9	1.4	57.2	48	4.84	2	45	19.6	1	1	0	0	7	2	4.5	2	2	1	1	2	1	2	1	0
411	3.79	1.59	0.3	2.4	134	5.3	153	213	44.4	30.6	1.5	52.4	91	NA	1	58	24.1	1	1	0	0	7	2	4.5	2	2	1	1	2	1	2	1	0
412	4.19	1.63	0.75	2.6	142.9	2.2	138	233	40.7	25.8	1.6	48.9	72	4.1	1	75	28.4	2	1	1	0	7	2	4.5	2	2	1	1	1	2	2	1	0
415	3.68	3.42	0.49	1.1	62	7	156	212	40.5	26.3	1.5	57.6	100	4.27	1	53	25.7	1	1	0	0	7	2	4.6	2	2	1	1	2	1	2	1	0
420	2.86	1.87	0.71	1.5	136.9	2.6	152	256	43.2	23.7	1.8	52.6	76	3.56	1	53	22.1	1	0	0	0	7	2	4.7	2	2	2	1	2	1	2	1	0
422	4.57	3.65	0.7	1.3	59.2	5.2	163	216	41	31.2	1.3	59.3	78	4.16	1	60	27.1	1	0	0	0	7	2	4.7	2	2	2	1	1	2	2	1	0
425	1.5	1.45	0.2	1	184.1	7.3	125	267	35	27.7	1.3	42.3	74	3.81	2	49	27.3	1	0	0	0	7	2	4.8	2	2	2	1	1	1	1	1	0
428	2.99	3.33	1.17	0.9	44.7	2.8	171	149	44.8	31.7	1.4	61.5	77	4.27	1	32	27.4	1	0	0	0	7	2	5	2	2	2	1	2	1	1	1	0
431	3.3	1.52	0.28	2.2	116.4	5.4	128	177	42.2	28.4	1.5	49.8	68	4.62	2	51	32.6	1	0	0	0	7	2	5.1	2	2	2	1	1	1	2	1	0
432	1.93	0.3	0.34	6.4	903.3	0.9	95	271	38.1	27.8	1.4	39.6	86	3.14	1	68	20.3	1	0	0	0	7	2	5.3	2	2	1	1	2	2	2	1	0
438	3.67	2.73	0.56	1.3	122	4.9	142	333	39.1	27.2	1.4	52.8	79	5.87	1	57	29.1	1	1	0	0	7	2	5.7	2	2	1	1	1	1	2	1	0
441	7.44	2.26	0.81	3.3	115.9	2.8	122	262	40.1	25.5	1.6	51.4	91	NA	1	67	24.2	1	1	0	0	7	2	5.8	2	2	1	1	2	1	2	1	0
445	3.74	2.69	0.58	1.4	92.6	4.6	156	249	47.4	27.5	1.7	60.9	74	2.43	1	50	31.1	1	0	0	0	7	2	5.8	2	2	3	1	1	2	2	1	0
451	1.96	2.18	0.35	0.9	107.3	6.2	142	234	46.2	32.4	1.4	57.1	60	5.51	2	54	19.8	1	0	0	0	7	2	6	2	2	1	1	1	1	2	1	0
452	2.81	0.94	0.47	3	163.8	2	115	154	38.7	22.1	1.8	43.4	66	4.03	1	71	18.1	1	0	0	0	7	2	6	2	2	2	1	2	2	2	1	0
458	6.72	2.21	0.75	3	111.3	2.9	141	246	44.2	30.2	1.5	55.3	136	5.52	1	42	23.3	1	0	0	0	7	2	6.5	2	2	1	1	2	1	2	1	0
459	1.9	1.31	0.26	1.5	107.6	5	140	141	39.9	36.4	1.1	46.5	76	4.58	1	62	24.4	1	0	0	0	7	2	6.5	2	2	3	1	1	1	1	1	0
462	2.12	1.55	0.4	1.4	98.1	3.9	128	152	40.6	22.2	1.8	48.4	61	3.73	2	63	31.3	2	1	0	0	7	2	6.7	2	2	3	1	1	1	2	1	0
470	5.89	2.23	0.66	2.6	97.8	3.4	139	218	38.4	29.1	1.3	49.6	59	NA	2	65	26.7	2	1	0	1	8	2	2	1	2	3	1	1	2	1	1	0
475	3.17	2.98	0.43	1.1	62.1	6.9	142	185	43.6	24.6	1.8	58.5	65	3.8	1	54	22.2	1	0	0	0	8	2	2.3	1	1	1	1	1	2	2	1	0
479	3.96	3.57	0.39	1.1	57.1	9.2	152	204	44.5	22.7	2	62.4	75	3.3	1	35	24.9	1	0	0	0	8	2	2.5	1	2	2	1	1	2	2	1	0
481	3.3	2.03	0.41	1.6	110.8	5	127	225	37.9	30.5	1.2	48.1	53	5.19	2	50	23	1	0	0	0	8	2	2.5	1	2	3	1	1	1	2	1	0
487	3.9	1.38	0.4	2.8	103.6	3.5	147	143	41.9	24.8	1.7	48.8	80	0.8	1	50	27.3	1	0	0	0	8	2	2.8	1	2	3	1	1	1	2	1	0
495	2.72	1.91	0.45	1.4	102.6	4.2	151	196	41.4	24.8	1.7	51	99	2.81	1	58	26.8	1	0	0	0	8	2	3.1	1	2	1	1	2	1	2	1	0
496	2.52	2.09	0.57	1.2	135.9	3.7	138	284	36.2	28.7	1.3	46.7	74	3.24	2	55	28.6	1	0	0	0	8	2	3.1	1	2	1	1	1	2	2	1	0
499	4.26	2.17	0.58	2	83.9	3.7	146	182	39.5	26.5	1.5	50.4	73	3.52	1	51	26.9	1	0	0	0	8	2	3.2	1	2	2	1	1	2	2	1	0
502	1.33	0.55	0.17	2.4	223.6	3.2	110	123	36.7	34.1	1.1	39.5	56	2.89	2	31	19.4	1	0	0	0	8	2	3.3	1	1	1	1	1	1	2	1	0
513	3.26	1.49	0.29	2.2	172.5	5.1	142	257	42.2	25.4	1.7	49.7	83	4.35	1	59	26.2	1	0	0	0	8	2	3.5	1	1	2	1	1	1	1	1	0
518	1.92	1.02	0.4	1.9	196.1	2.6	115	200	39.4	24.6	1.6	44.5	115	3.29	1	61	22.7	1	0	0	0	8	2	3.6	1	2	3	1	1	1	2	1	0
529	3.73	1.37	0.53	2.7	145.3	2.6	134	199	39.6	34.9	1.1	46.5	69	4.49	1	64	27.2	1	0	1	0	8	2	3.9	1	2	2	1	1	1	2	1	0
531	14.96	0.81	1.09	18.5	185.2	0.7	102	150	34.9	18.9	1.8	39	73	3.98	2	54	19.4	1	0	0	0	8	2	3.9	1	2	3	1	1	1	2	1	0
534	4.82	1.95	0.47	2.5	110.3	4.1	141	215	39.2	26.7	1.5	49	75	4.36	1	60	26.5	1	1	0	0	8	2	4	1	1	2	1	1	1	2	1	0
536	2.65	2.07	0.47	1.3	73.9	4.4	143	153	30	19	1.6	40.4	102	3.27	1	60	27.6	1	0	1	0	8	2	4.1	2	2	2	1	1	1	2	1	0
541	3.33	1.3	0.63	2.6	218.5	2.1	160	284	44.9	27.7	1.6	51.4	77	4.47	1	63	27	1	0	0	0	8	2	4.3	2	2	2	1	2	1	2	1	0
543	2.02	1.37	0.24	1.5	199.3	5.7	133	273	39.5	26.3	1.5	46.4	60	6.06	2	62	22.5	1	0	0	0	8	2	4.3	2	2	3	1	2	1	2	1	0
544	2.79	2.67	0.56	1	65.5	4.8	151	175	45.4	26.1	1.7	58.8	78	4.44	1	43	23	1	0	0	0	8	2	4.4	2	1	1	1	1	2	2	1	0
547	2.49	1.25	0.4	2	120	3.1	126	150	38.3	30.3	1.3	44.6	79	4.02	1	71	24.2	1	1	0	0	8	2	4.4	2	2	1	1	1	2	2	1	0
551	4.2	2.24	0.52	1.9	142	4.3	145	318	46.7	31.6	1.5	57.9	86	4.64	1	33	26.5	1	0	0	0	8	2	4.4	2	2	2	1	1	1	1	1	0
553	2.9	1.72	0.43	1.7	113.4	4	139	195	44.1	25.5	1.7	52.7	70	5.55	1	41	23.1	1	0	0	0	8	2	4.5	2	2	1	1	1	1	2	1	0
556	2.5	1.85	0.51	1.4	106.5	3.6	144	197	41.6	20	2.1	50.9	66	4.02	1	61	22	1	1	0	0	8	2	4.5	2	2	3	1	1	1	2	1	0
557	3.89	3.39	0.58	1.1	81.1	5.8	139	275	40.5	25.7	1.6	57.5	75	4.37	1	49	28.3	1	0	0	0	8	2	4.5	2	2	3	1	1	1	2	1	0
561	3.14	1.44	0.35	2.2	179.2	4.1	113	258	42.7	29.5	1.4	49.9	47	4.99	2	50	20.6	1	1	0	0	8	2	4.6	2	2	1	1	1	1	2	1	0
566	3.32	2.32	0.43	1.4	77.2	5.4	142	179	45	29.5	1.5	56.6	78	3.84	1	48	24.2	1	1	0	0	8	2	4.7	2	2	2	1	1	2	2	1	0
569	2.22	1.13	0.23	2	140.7	4.9	123	159	35.2	28.1	1.3	40.9	89	NA	1	62	21.1	1	0	0	0	8	2	4.8	2	2	2	1	2	1	1	1	0
570	4.52	2.82	0.53	1.6	96.1	5.3	157	271	46.8	27.2	1.7	60.9	103	4.17	1	44	24.6	2	1	1	0	8	2	4.9	2	2	1	1	1	1	2	1	0
571	2.92	1.2	0.38	2.4	159.2	3.2	120	191	39.7	25.7	1.5	45.7	60	3.73	2	65	19.7	1	0	0	0	8	2	5	2	2	1	1	2	1	2	1	0
578	5.11	1.6	0.49	3.2	115.6	3.3	133	185	47	26.8	1.8	55	75	3.67	1	49	32.4	1	0	1	0	8	2	5.3	2	2	1	1	2	2	2	1	0
581	2.01	1.63	0.39	1.2	128.2	4.2	114	209	42.2	28	1.5	50.4	47	3.92	2	40	23.6	1	0	0	0	8	2	5.3	2	2	2	1	2	2	2	1	0
587	5.05	2.27	0.87	2.2	115.9	2.6	145	263	44.5	28.1	1.6	55.9	64	5.22	1	33	21.8	1	0	0	0	8	2	5.6	2	2	1	1	1	2	2	1	0
604	4.16	1.57	0.57	2.6	114	2.8	123	179	36.4	27.7	1.3	44.3	81	4.04	1	71	26.9	1	1	0	0	8	2	6	2	2	3	1	1	1	2	1	0
615	3.25	2.49	0.49	1.3	55.8	5.1	120	139	42	31.3	1.3	54.5	106	NA	1	78	19.5	1	1	1	1	8	2	6.6	2	2	3	1	1	2	1	1	0
623	3.56	2	0.36	1.8	59.5	5.6	129	119	42.3	26.4	1.6	52.3	50	3.66	2	71	20.1	2	1	1	0	9	2	2	1	1	2	1	2	2	2	1	0
626	3.54	1.22	0.63	2.9	106.6	1.9	146	130	41.7	23.2	1.8	47.8	87	4.86	1	68	26.3	1	1	0	0	9	2	2	1	2	3	1	1	2	2	1	0
637	5.25	2.64	0.51	2	93.9	5.2	138	248	42.1	26.9	1.6	55.3	49	4.44	1	46	26.6	1	0	1	0	9	2	2.8	1	2	1	1	1	2	2	1	0
638	3.95	0.67	0.45	5.9	326.9	1.5	152	219	44.5	26.1	1.7	47.9	90	4.19	1	51	21.8	1	0	0	0	9	2	2.8	1	2	3	1	1	1	1	1	0
641	2.67	1.76	0.35	1.5	82.4	5	99	145	38.8	27	1.4	47.6	67	5.05	2	67	26	1	0	0	1	9	2	3	1	2	2	1	1	2	2	1	0
644	2.73	0.88	0.25	3.1	164.8	3.5	143	145	46.3	27.6	1.7	50.7	64	4.38	1	66	24.2	1	1	0	0	9	2	3.1	1	2	2	1	1	1	2	1	0
648	1.99	2.08	0.35	1	96.2	5.9	116	200	39.7	28	1.4	50.1	46	3.69	2	49	20.3	1	0	0	0	9	2	3.2	1	2	2	1	1	2	2	1	0
655	1.83	1.83	0.3	1	143.2	6.1	129	262	36.4	29	1.3	45.6	55	3.74	2	53	24.1	1	0	0	0	9	2	3.5	1	2	1	1	2	2	2	1	0
659	3.14	2.44	0.48	1.3	74.6	5.1	141	182	43.7	34.6	1.3	55.9	99	4.47	1	53	28.5	1	1	0	0	9	2	3.6	1	2	2	1	1	2	2	1	0
660	3.82	2.48	0.39	1.5	106	6.4	90	263	42.8	30.2	1.4	55.2	90	3.6	2	59	20.7	1	0	0	0	9	2	3.6	1	2	3	1	1	2	2	1	0
662	4.5	2.31	0.45	1.9	100.9	5.1	132	233	42.3	28.5	1.5	53.9	54	4.42	2	71	23.8	1	1	0	0	9	2	3.7	1	2	3	1	1	1	2	1	0
666	2.85	1.04	0.42	2.7	122.1	2.5	150	127	40.9	26	1.6	46.1	69	3.39	1	49	24.4	1	0	0	0	9	2	3.9	1	2	1	1	1	1	2	1	0
671	2.97	2.32	0.38	1.3	94.4	6.1	121	219	42.2	25.6	1.6	53.8	70	3.71	1	47	22.9	1	0	0	0	9	2	4.1	2	2	1	1	1	1	2	1	0
673	5.48	2.9	0.95	1.9	71.7	3.1	121	208	39.7	29.5	1.3	54.2	89	4.21	1	68	27.7	1	1	1	0	9	2	4.1	2	2	1	1	2	2	2	1	0
675	6.36	2.21	0.61	2.9	71.5	3.6	140	158	35.9	23.9	1.5	47	91	4.55	1	52	26.2	1	1	0	0	9	2	4.2	2	1	1	1	1	2	2	1	0
676	2.65	1.36	0.32	1.9	138.2	4.3	139	188	40.6	34.2	1.2	47.4	86	3.6	1	70	27.7	2	1	0	1	9	2	4.2	2	2	1	1	2	2	2	1	0
677	2.15	1.58	0.3	1.4	122.8	5.3	122	194	42	34.4	1.2	49.9	49	5.36	2	48	20.4	1	0	0	0	9	2	4.2	2	1	2	1	2	1	2	1	0
680	4.71	2.23	0.62	2.1	87.4	3.6	152	195	45.5	24.6	1.8	56.7	82	4.78	1	35	27.2	1	0	0	0	9	2	4.3	2	2	1	1	2	1	2	1	0
685	5.53	1.45	0.49	3.8	175.2	3	150	254	41.5	32.8	1.3	48.8	362	4.52	1	52	23.4	1	1	0	0	9	2	4.4	2	2	2	1	1	2	2	1	0
686	2.51	1.29	0.36	1.9	146.5	3.6	124	189	38.5	26.5	1.5	45	61	4.47	2	70	22	1	0	0	0	9	2	4.5	2	2	1	1	1	1	2	1	0
687	4.45	1.91	0.8	2.3	77.5	2.4	125	148	40.9	33.4	1.2	50.5	62	3.77	1	58	19.6	1	0	0	0	9	2	4.5	2	2	1	1	2	2	2	1	0
692	4.65	2.08	0.6	2.2	104.8	3.5	156	218	45.7	34.8	1.3	56.1	70	4.9	1	55	26.7	1	0	0	0	9	2	4.6	2	1	1	1	2	2	2	1	0
694	3.17	2.06	0.45	1.5	117	4.6	166	241	51.2	32.2	1.6	61.5	108	6.2	1	37	29	1	1	0	0	9	2	4.6	2	2	2	1	2	1	2	1	0
698	4.21	2.11	0.67	2	123.7	3.1	144	261	38.1	32.3	1.2	48.7	62	5.34	1	60	27.1	1	1	0	1	9	2	4.7	2	2	3	1	2	1	2	1	0
701	5.31	1.66	0.46	3.2	174.1	3.6	148	289	40.3	31.8	1.3	48.6	87	2.62	1	59	31.2	2	1	1	0	9	2	4.7	2	2	2	1	1	1	2	1	0
706	3.48	1.81	0.59	1.9	112.2	3.1	134	203	42.7	23.3	1.8	51.8	81	3.61	1	34	18.5	1	0	0	0	9	2	4.8	2	2	1	1	2	2	2	1	0
707	2.17	1.76	0.52	1.2	135.8	3.4	156	239	44.1	28.7	1.5	52.9	66	3.56	1	48	26.6	1	0	0	0	9	2	4.8	2	2	2	1	1	1	2	1	0
714	9.21	1.71	1.05	5.4	110.5	1.6	155	189	42.4	31.1	1.4	51	107	6.74	1	42	29.1	1	0	0	0	9	2	5	2	2	1	1	2	1	2	1	0
719	2.39	2.55	0.4	0.9	86.7	6.4	150	221	39.5	25	1.6	52.3	78	3.67	1	47	28.4	1	0	0	0	9	2	5.1	2	2	1	1	2	1	2	1	0
723	3.05	1.41	0.3	2.2	150.4	4.7	123	212	38.9	27.6	1.4	46	59	3.84	2	40	21.2	1	0	0	0	9	2	5.1	2	1	1	1	2	1	2	1	0
731	2.92	1.72	0.37	1.7	105.8	4.6	161	182	47.8	24.6	1.9	56.4	70	5.2	1	41	24.8	1	0	1	0	9	2	5.3	2	2	2	1	2	2	2	1	0
734	2.4	1.25	0.4	1.9	93.6	3.1	116	117	41	28.3	1.4	47.3	64	3.92	2	68	26.2	1	0	0	0	9	2	5.4	2	2	2	1	2	1	2	1	0
736	4.34	1.89	0.49	2.3	88.9	3.9	147	168	40.6	29.2	1.4	50.1	91	3.59	1	51	22.5	1	0	0	0	9	2	5.4	2	2	2	1	2	1	2	1	0
737	2.89	1.8	0.42	1.6	91.7	4.3	140	165	40.5	33.4	1.2	49.5	107	3.4	1	55	27	1	1	0	0	9	2	5.5	2	2	1	1	2	1	2	1	0
739	3.96	1.29	0.54	3.1	86	2.4	130	111	39.6	24.6	1.6	46.1	76	3.61	1	59	20.1	1	1	0	0	9	2	5.5	2	2	2	1	2	1	2	1	0
741	2.03	1.18	0.32	1.7	159.3	3.7	143	188	39.8	23.8	1.7	45.7	110	4.66	1	55	24.9	2	0	0	0	9	2	5.5	2	2	2	1	1	1	2	1	0
743	4.1	2.45	0.47	1.7	81.2	5.2	109	199	39.4	31.5	1.3	51.7	79	4.95	1	55	23.5	1	0	0	0	9	2	5.5	2	2	2	1	2	2	2	1	0
746	2.16	1.67	0.22	1.3	147.9	7.6	143	247	37.2	24.5	1.5	45.6	39	4.04	2	48	27.5	1	0	0	0	9	2	5.5	2	2	3	1	2	1	2	1	0
748	3.89	2.29	0.59	1.7	109.6	3.9	134	251	40.4	28.3	1.4	51.9	74	4.53	1	61	25.6	2	1	0	0	9	2	5.6	2	1	1	1	2	2	1	1	0
751	6.72	3.35	0.52	2	62.1	6.4	168	208	46.8	31.7	1.5	63.6	74	NA	1	53	25.2	1	1	1	0	9	2	5.6	2	1	2	1	2	2	2	1	0
753	4.56	1.57	0.55	2.9	115.3	2.9	164	181	42.9	30.1	1.4	50.8	77	3.53	1	57	27.4	1	0	0	0	9	2	5.8	2	2	3	1	2	2	2	1	0
759	3.48	1.11	0.72	3.1	361.3	1.5	87.9	401	31.8	42.6	0.7	37.4	70	NA	1	64	15.9	1	0	0	0	9	2	6	2	2	2	1	2	1	2	1	0
765	3.21	2.01	0.63	1.6	151.2	3.2	139	304	40.7	22	1.9	50.8	94	3.74	1	52	19.5	1	0	0	0	9	2	6.2	2	1	2	1	1	2	2	1	0
766	2.19	1.52	0.66	1.4	124.3	2.3	155	189	43	28.3	1.5	50.6	70	4.59	1	53	26	1	0	0	0	9	2	6.2	2	1	2	1	2	2	1	1	0
769	3.38	2.04	0.36	1.7	80.4	5.7	137	164	42.2	28.5	1.5	52.4	80	4.12	1	42	24	1	0	0	0	9	2	6.4	2	2	1	1	2	1	2	1	0
773	2.24	1.78	0.28	1.3	116.3	6.4	115	207	35.9	28.2	1.3	44.8	70	4.72	2	72	24	1	0	0	0	9	2	6.4	2	2	3	1	2	1	2	1	0
774	5.75	1.12	0.63	5.1	162.5	1.8	111	182	36	37.1	1	41.6	101	2.88	1	57	20.9	1	0	0	0	9	2	6.5	2	2	2	1	2	2	1	1	0
775	4.31	1.25	0.47	3.4	188.8	2.7	126	236	38.7	27	1.4	45	48	3.39	2	68	18.7	2	1	0	0	9	2	6.6	2	1	1	1	2	1	2	1	0
779	3.57	1.42	0.64	2.5	89.4	2.2	153	127	42.4	32.9	1.3	49.5	84	4.64	1	57	27	2	1	0	1	9	2	6.7	2	1	2	1	2	2	1	1	0
780	3.48	1.09	0.47	3.2	121.1	2.3	148	132	41.2	27.8	1.5	46.7	64	5.45	1	59	22.7	1	1	0	0	9	2	6.7	2	2	2	1	2	1	1	1	0
788	1.78	2.17	0.29	0.8	133.6	7.5	137	290	38	30.3	1.3	48.9	78	4.42	1	48	23.8	1	0	0	0	10	3	1.4	1	2	2	1	1	1	1	1	0
789	2.4	1.92	0.48	1.3	112	4	154	215	42.4	25.6	1.7	52	71	4.56	1	37	26.3	1	0	1	0	10	3	1.8	1	2	3	1	1	1	2	1	0
791	2.42	2.19	0.36	1.1	69.4	6.1	140	152	41	22	1.9	52	92	4.97	1	67	24.5	1	0	1	0	10	3	2	1	1	3	1	2	1	2	1	0
794	3.07	1.16	0.49	2.6	113.8	2.4	122	132	39.4	27.2	1.4	45.2	55	2.59	2	61	21.3	2	1	1	0	10	3	2.6	1	2	3	1	2	2	2	1	0
797	2.15	2	0.34	1.1	46.5	5.9	128	93	40.9	26.2	1.6	50.9	101	4.32	1	53	27.3	1	0	0	0	10	3	2.8	1	1	2	1	1	2	2	1	0
798	5	1.93	0.6	2.6	139.4	3.2	158	269	41.3	29.8	1.4	51	67	4.01	1	52	23.6	1	0	0	0	10	3	2.8	1	2	2	1	2	2	2	1	0
802	2.93	1.3	0.51	2.3	85.4	2.5	130	111	37.4	26.8	1.4	43.9	68	3.63	1	63	23.9	2	0	0	0	10	3	3	1	2	3	1	1	1	2	1	0
803	2.37	1.64	0.41	1.4	85.4	4	113	140	40.1	22.1	1.8	48.3	86	4.48	1	61	21.7	1	0	0	0	10	3	3	1	2	3	1	2	2	1	1	0
807	2.27	2.63	0.43	0.9	87.5	6.1	124	230	45.5	29.2	1.6	58.7	82	5.59	2	66	19.6	1	0	0	0	10	3	3.1	1	2	3	1	2	2	2	1	0
808	8.06	1.79	0.83	4.5	123.5	2.2	95	221	33.9	28.9	1.2	42.9	492	2.71	1	60	24.2	2	1	0	0	10	3	3.2	1	2	1	1	2	2	2	1	0
809	2.88	1.24	0.43	2.3	100	2.9	162	124	45.1	23.6	1.9	51.3	139	2.81	1	55	22	2	1	1	0	10	3	3.2	1	2	2	1	2	2	2	1	0
810	2.45	1.82	0.37	1.3	131.3	4.9	114	239	38.6	25.9	1.5	47.7	46	4.39	2	53	22.9	1	0	0	0	10	3	3.3	1	1	1	1	2	1	2	1	0
813	2.37	1.42	0.27	1.7	178.2	5.3	69	253	33.1	34.4	1	40.2	46	3.36	2	49	21	1	0	0	0	10	3	3.4	1	2	1	1	2	1	2	1	0
816	4.03	1.35	0.32	3	124.4	4.2	144	168	42.3	33.4	1.3	49.1	57	5.6	2	48	30.8	1	0	0	0	10	3	3.5	1	2	2	1	1	1	1	1	0
818	3.74	1.8	0.38	2.1	141.1	4.7	147	254	46.4	29.8	1.6	55.4	62	6.34	1	58	24.8	1	1	0	0	10	3	3.7	1	2	2	1	1	1	2	1	0
830	3.13	1.49	0.45	2.1	259.7	3.3	108	387	39.1	33.3	1.2	46.6	45	4	2	49	25.8	1	0	0	0	10	3	4.4	2	2	1	1	1	1	2	1	0
832	4.88	2.58	0.45	1.9	105	5.7	129	271	46	32.4	1.4	58.9	57	3.86	2	40	20.6	1	0	0	0	10	3	4.4	2	1	2	1	1	1	2	1	0
834	2.35	1.63	0.46	1.4	88.3	3.5	142	144	43.3	23.7	1.8	51.5	67	4.25	1	58	23.7	1	0	0	0	10	3	4.4	2	2	2	1	2	2	2	1	0
835	3.16	2.25	0.52	1.4	102.7	4.3	136	231	36	24	1.5	47.3	72	5.12	1	49	30	1	1	1	0	10	3	4.5	2	1	1	1	1	1	2	1	0
836	3.2	1.67	0.79	1.9	101.8	2.1	136	170	36.6	30.5	1.2	45	121	4.32	1	67	23.2	1	1	0	0	10	3	4.5	2	1	1	1	2	2	2	1	0
846	3.23	1.61	0.38	2	149.7	4.2	114	241	41.2	26.9	1.5	49.3	51	5.68	2	63	24.2	1	1	0	0	10	3	4.7	2	2	1	1	2	2	2	1	0
856	2.35	1.28	0.44	1.8	97.7	2.9	126	125	40	24.2	1.7	46.4	69	4.87	2	61	29.9	1	1	1	0	10	3	5	2	1	3	1	2	2	2	1	0
857	2.45	2.31	0.37	1.1	57.1	6.2	152	132	45.5	28.2	1.6	57.1	92	3.84	1	39	27	1	0	0	0	10	3	5	2	2	3	1	2	1	2	1	0
859	3.19	1.55	0.41	2.1	161.9	3.8	128	251	36.3	29	1.3	44.1	74	4.3	1	62	26.6	1	0	0	0	10	3	5.1	2	2	1	1	1	1	2	1	0
860	2.93	1.67	0.72	1.8	132.9	2.3	126	222	35.6	33.5	1.1	44	88	3.23	1	82	26.4	2	1	1	1	10	3	5.2	2	2	1	1	2	2	2	1	0
862	2.69	1.72	0.42	1.6	65.1	4.1	120	112	45.4	23	2	54	75	3.7	2	52	28.6	1	1	0	0	10	3	5.2	2	1	2	1	2	2	2	1	0
864	2.2	1.95	0.45	1.1	91.8	4.3	126	179	40.1	37.6	1.1	49.9	51	4.23	2	63	31.6	2	0	0	0	10	3	5.3	2	2	1	1	1	2	2	1	0
865	4.45	2.07	0.59	2.1	92.3	3.5	148	191	45.8	38.3	1.2	56.2	51	4.19	2	33	21	1	0	0	0	10	3	5.3	2	1	2	1	1	1	2	1	0
867	8.93	1.9	0.61	4.7	130.5	3.1	162	248	50.8	30.1	1.7	60.3	86	4.42	1	45	23.3	1	0	0	0	10	3	5.4	2	2	3	1	2	1	2	1	0
869	2.27	2.02	0.3	1.1	112.9	6.7	140	228	48.3	38.1	1.3	58.4	58	5.37	2	45	19	1	0	0	0	10	3	5.5	2	2	3	1	2	2	1	1	0
873	2.13	2.59	0.36	0.8	83.8	7.2	110	217	34.1	26	1.3	47.1	64	3.63	2	70	24.9	1	1	0	0	10	3	5.7	2	2	3	1	1	2	2	1	0
876	5.7	2.14	0.7	2.7	96.7	3.1	168	207	42.9	28.1	1.5	53.6	116	2.85	1	47	26.8	1	0	0	0	10	3	5.9	2	1	1	1	2	2	2	1	0
880	1.86	1.12	0.3	1.7	225	3.7	124	252	41.2	25	1.6	46.8	50	4.44	2	60	18.7	1	0	0	0	10	3	6	2	1	2	1	2	1	2	1	0
881	4.7	2.07	0.67	2.3	123.7	3.1	141	256	41.1	32.1	1.3	51.5	75	4.23	2	60	33.3	1	0	0	0	10	3	6	2	2	2	1	2	1	2	1	0
888	6.63	2.52	1.15	2.6	91.3	2.2	145	230	44.6	34.6	1.3	57.2	85	4.47	1	48	31.6	1	0	0	0	10	3	6.6	2	2	1	1	2	2	2	1	0
901	2.76	1.24	0.46	2.2	203.2	2.7	127	252	34.8	33.9	1	41	44	4.17	1	64	25.4	1	1	1	0	11	3	5.5	2	1	3	1	2	1	2	1	0
902	3.94	2.77	0.56	1.4	65.3	4.9	150	181	43.1	28.3	1.5	57	48	6.82	1	45	31.8	1	0	0	0	11	3	6	2	1	3	1	2	2	2	1	0
908	4.83	1.99	0.84	2.4	154.3	2.4	156	307	40.4	26.3	1.5	50.4	115	4.96	1	37	24.7	1	0	0	0	5	1	5	2	2	2	1	1	1	1	2	0
915	4.77	1.22	0.47	3.9	189.3	2.6	114	231	39.3	27.2	1.4	45.4	494	4.21	1	50	23.8	2	1	1	0	6	1	3.1	1	2	1	1	1	1	2	2	0
920	3.45	1.51	0.34	2.3	103.3	4.4	118	156	41.8	19.5	2.1	49.4	64	3.41	2	45	26.2	1	1	0	0	7	2	3.5	1	1	1	1	1	2	2	2	0
923	6.77	1.42	0.42	4.8	130.3	3.4	150	185	48	27.2	1.8	55.1	90	3.22	1	55	28.7	1	0	0	0	7	2	6	2	2	3	1	1	2	1	2	0
924	4.23	2.33	0.72	1.8	92.3	3.2	126	215	34.7	27.8	1.2	46.4	72	4.6	2	61	25.2	2	0	0	0	7	2	6.1	2	2	3	1	2	1	2	2	0
926	3.49	1.6	0.49	2.2	111.3	3.3	131	178	43	24.5	1.8	51	105	4.41	1	55	23.7	1	0	0	0	8	2	3.3	1	2	2	1	1	1	2	2	0
929	4.27	1.44	0.58	3	133.3	2.5	120	192	42.6	28.7	1.5	49.8	64	3.42	2	48	24.7	1	0	0	0	8	2	5	2	2	3	1	1	2	2	2	0
930	2.97	1.82	0.47	1.6	75.8	3.9	127	138	40.7	24.3	1.7	49.8	64	4.78	2	79	22	1	1	0	0	8	2	5.9	2	2	1	1	1	1	2	2	0
936	3.44	1.83	0.55	1.9	103.3	3.3	110	189	33	30.1	1.1	42.2	77	3.52	2	67	21.2	1	1	0	1	9	2	5	2	2	1	1	1	1	2	2	0
941	3.15	2.16	0.46	1.5	112.5	4.7	138	243	33	29.4	1.1	43.8	74	4.27	1	66	25.7	2	1	0	0	6	1	3.2	1	2	2	1	2	2	2	3	0
942	1.68	2.17	0.31	0.8	75.6	7	122	164	37.8	26.2	1.4	48.7	88	3.52	1	52	22.9	1	0	0	0	7	2	5.7	2	2	1	1	2	2	2	3	0
944	7.24	2.48	0.68	2.9	81.5	3.6	155	202	44.4	34.9	1.3	56.8	107	3.86	1	48	23.9	2	1	0	1	8	2	5.7	2	2	2	1	1	1	1	3	0
949	1.95	1.43	0.32	1.4	127.3	4.5	142	182	41.8	27.7	1.5	49	81	4.99	1	41	23.1	1	1	0	0	4	1	3	1	2	1	1	1	2	2	4	0
951	3.23	1.42	0.57	2.3	81.7	2.5	93	116	41.2	33	1.2	48.3	861	3.62	1	66	17.3	2	1	0	0	5	1	2.9	1	2	1	1	2	2	2	4	0
954	2.65	1.57	0.42	1.7	165	3.7	133	259	39.3	25.7	1.5	47.2	90	2.8	1	63	28.3	1	1	0	0	6	1	1.6	1	2	1	1	1	1	2	4	0
961	3.01	1.31	0.44	2.3	141.2	3	140	185	37.4	27.2	1.4	44	80	6.64	1	65	21.9	1	0	0	0	4	1	2.5	1	2	1	2	1	2	2	1	0
962	4.98	2.07	0.48	2.4	82.1	4.3	154	170	44.9	25	1.8	55.3	92	4.23	1	47	22.7	1	1	0	0	4	1	2.9	1	2	2	2	1	2	2	1	0
966	2.9	1.67	0.43	1.7	98.8	3.9	156	165	41.8	20.9	2	50.2	70	4.36	1	49	30.3	1	0	0	0	5	1	2.1	1	2	2	2	1	1	1	1	0
967	2.86	1.85	0.35	1.5	81.6	5.3	116	151	35.3	23.9	1.5	44.6	99	4.01	1	71	21.3	1	1	0	0	5	1	4.8	2	2	2	2	1	2	2	1	0
968	2.21	0.93	0.28	2.4	103.2	3.3	133	96	45.9	24.1	1.9	50.6	61	NA	1	52	23.4	1	0	0	0	5	1	5	2	2	3	2	1	1	2	1	0
969	3.84	1.25	0.34	3.1	164.8	3.7	121	206	44.6	29.6	1.5	50.9	90	4.97	1	71	25.8	1	0	0	0	5	1	5.2	2	2	1	2	2	1	2	1	0
970	5.92	2.71	0.59	2.2	128	4.6	160	347	47.1	33.5	1.4	60.7	85	4.63	1	40	26.7	1	0	0	0	5	1	5.8	2	2	1	2	1	1	2	1	0
971	2.59	2.5	0.56	1	66.8	4.5	159	167	43.5	31.3	1.4	56	58	4.2	1	44	29.9	2	1	1	0	6	1	3.2	1	2	2	2	1	2	2	1	0
972	3.24	2.22	0.54	1.5	76.1	4.1	141	169	39.5	22.7	1.7	50.6	87	3.37	1	50	24.5	1	1	0	0	6	1	3.3	1	2	2	2	1	2	2	1	0
975	5.1	1.6	0.65	3.2	158.1	2.5	137	253	37.5	31.5	1.2	45.5	101	5.35	1	49	26.7	2	1	1	0	6	1	4	1	2	1	2	1	1	2	1	0
976	4.46	1.22	0.48	3.7	187.7	2.5	160	229	39.8	28.8	1.4	45.9	79	3.88	1	48	26.7	1	1	0	0	6	1	4.3	2	2	3	2	2	1	2	1	0
981	3.99	2.27	0.29	1.8	96.5	7.8	111	219	39.3	29.4	1.3	50.7	50	3.25	2	72	18.4	1	0	0	0	7	2	3.5	1	1	1	2	1	1	2	1	0
982	3.54	1.46	0.55	2.4	154.1	2.7	128	225	39.4	28.1	1.4	46.7	58	4.39	2	81	21.8	1	1	0	1	7	2	3.6	1	2	2	2	1	1	2	1	0
986	4.21	3.66	0.56	1.2	56.8	6.5	150	208	36.1	23.8	1.5	54.4	73	3.34	1	51	24.9	1	1	0	0	7	2	4.3	2	2	1	2	2	1	2	1	0
988	1.7	1.43	0.12	1.2	125.2	11.9	101	179	41.4	30.9	1.3	48.6	69	4.36	2	57	18.5	1	0	0	0	7	2	4.5	2	2	2	2	2	1	2	1	0
995	3.46	1.13	0.68	3.1	256.6	1.7	84.2	290	27.2	39.8	0.7	32.9	88	2.29	1	68	21.7	1	0	1	0	7	2	6.5	2	2	1	2	2	1	1	1	0
1006	2.5	2.16	0.36	1.2	100.5	6	145	217	44.4	28.1	1.6	55.2	97	3.54	1	52	25.6	1	1	0	0	8	2	4.7	2	1	2	2	1	1	2	1	0
1009	5.68	2.21	0.75	2.6	182.4	2.9	134	403	41.5	36	1.2	52.6	63	3.38	1	56	24	1	0	0	0	8	2	4.9	2	2	1	2	2	1	1	1	0
1013	6.01	2.94	0.56	2	67	5.3	165	197	44.5	26.9	1.7	59.2	73	4.24	1	24	21.9	1	0	0	0	8	2	5.9	2	2	2	2	2	2	2	1	0
1019	3.53	1.64	0.35	2.2	97	4.7	143	159	36.6	23.5	1.6	44.8	64	2.96	1	57	30.8	2	1	1	1	9	2	5.5	2	2	3	2	2	1	2	1	0
1022	3.26	1.22	0.34	2.7	165.6	3.6	126	202	44.2	27.8	1.6	50.3	97	4.74	2	21	27.7	1	0	0	0	9	2	5.8	2	1	2	2	2	2	2	1	0
1037	4.37	1.75	0.34	2.5	132	5.1	140	231	41.6	32.1	1.3	50.4	70	5.07	2	74	24.2	1	1	0	0	10	3	5.4	2	1	2	2	1	1	2	1	0
1038	6.17	1.51	0.97	4.1	459.6	1.6	95	694	25.6	55.5	0.5	33.2	57	2.48	1	59	19.9	1	0	0	0	10	3	5.8	2	2	2	2	2	2	2	1	0
1039	1.35	1.56	0.29	0.9	90.4	5.4	110	141	39.9	25	1.6	47.7	53	2.9	2	57	17.3	1	0	0	0	10	3	5.8	2	1	3	2	1	2	2	1	0
1042	3.14	1.51	0.19	2.1	189.4	7.9	129	286	47	26.5	1.8	54.6	62	3.68	2	53	25	1	0	0	0	11	3	4.7	2	2	3	2	2	2	2	1	0
1045	3.65	1.69	0.43	2.2	194.7	3.9	136	329	42	24.4	1.7	50.5	71	4.75	1	51	23.7	2	1	0	0	4	1	1	1	2	2	2	1	2	2	2	0
1053	3.7	2.54	0.64	1.5	87.8	4	161	223	44.2	28.8	1.5	56.9	85	3.89	1	22	26.6	1	0	0	0	7	2	5.5	2	2	3	2	1	2	2	2	0
1057	0.98	1.04	0.18	0.9	40.4	5.8	112	42	40	24.7	1.6	45.2	61	3.88	2	60	22.5	1	0	0	0	9	2	2.7	1	2	2	2	1	1	2	2	0
1061	1.67	1.1	0.21	1.5	145.5	5.2	118	160	35.1	25.9	1.4	40.6	100	4.09	1	57	20.4	1	0	0	0	10	3	5.3	2	1	1	2	2	1	1	2	0
1062	3.55	1.39	0.44	2.6	118.7	3.2	145	165	46.4	24.8	1.9	53.4	69	6.03	1	61	24.2	1	1	0	0	5	1	2.1	1	2	1	2	1	2	2	4	0
1064	2.98	1.83	0.32	1.6	120.8	5.7	117	221	38.9	26.7	1.5	48.1	59	3.23	2	60	23.7	1	0	0	0	9	2	4.4	2	1	1	2	1	1	2	4	0
1067	2.77	1.76	0.46	1.6	111.9	3.8	157	197	46.2	24.6	1.9	55	68	2.53	1	68	24.1	1	0	0	0	5	1	3.4	1	2	2	3	1	2	2	1	0
1068	3.86	1.49	0.46	2.6	126.2	3.2	153	188	45.6	29.4	1.6	53.1	78	5.18	1	71	21.5	1	0	0	0	6	1	2.4	1	2	2	3	1	1	1	1	0
1071	1.94	2.33	0.41	0.8	103.4	5.7	154	241	41.4	29	1.4	53.1	90	5.08	1	34	21.5	1	0	0	0	4	1	2	1	2	3	3	1	1	2	2	0
1075	4.74	1.68	0.53	2.8	140.5	3.2	113	236	35.5	31.3	1.1	43.9	74	4.61	2	78	20.8	2	1	0	0	4	1	3.5	1	2	2	3	2	1	2	2	0
1077	4.3	2.68	0.48	1.6	101.1	5.6	123	271	41.8	34.1	1.2	55.2	57	4.95	2	52	22.9	1	0	0	1	5	1	1.7	1	2	3	3	1	1	2	2	0
1079	2.29	1.45	0.31	1.6	87.6	4.7	103	127	42.8	22.6	1.9	50.1	71	4.42	1	70	22	1	0	0	0	5	1	2.9	1	2	1	3	1	2	2	2	0
1089	4.26	1.55	0.5	2.7	89	3.1	106	138	38.2	29.8	1.3	46	71	3.78	2	46	22.5	1	0	0	0	7	2	3.8	1	2	2	3	2	2	2	2	0
1091	2.8	2.05	0.41	1.4	137.6	5	133	282	36.7	24.8	1.5	47	68	3.85	1	55	23	1	1	0	0	7	2	5.3	2	2	2	3	1	1	2	2	0
1093	2.42	0.7	0.25	3.5	270	2.8	130	189	40.7	21.9	1.9	44.2	85	2.62	1	53	22.5	1	0	0	0	7	2	6.4	2	2	2	3	2	1	2	2	0
1097	4.28	0.97	0.46	4.4	250.5	2.1	163	243	44.1	32.4	1.4	49	91	5.15	1	66	28.2	1	0	0	0	8	2	3.7	1	2	1	3	2	2	2	2	0
1101	3.77	0.96	0.39	3.9	199	2.5	132	191	42.4	24.7	1.7	47.2	50	4.18	2	56	20.8	1	1	0	0	8	2	4.3	2	2	3	3	1	1	2	2	0
1106	2.82	1.54	0.31	1.8	139.6	5	127	215	38	27.3	1.4	45.7	48	4.63	2	28	18.7	1	0	0	0	9	2	4.2	2	2	2	3	2	1	2	2	0
1107	2.55	2.12	0.29	1.2	58	7.3	129	123	37.6	23	1.6	48.2	61	4.29	2	74	26.7	2	1	1	0	9	2	4.2	2	2	3	3	1	1	2	2	0
1113	2.93	2.54	0.37	1.2	82.3	6.9	151	209	41.7	31.3	1.3	54.4	67	3.98	1	31	22.9	1	0	0	0	9	2	5.3	2	2	2	3	1	1	1	2	0
1116	3.17	2.05	0.5	1.5	64.4	4.1	140	132	42.7	22.9	1.9	53	68	3.97	1	56	21.3	1	1	0	0	10	3	5.9	2	1	3	3	2	1	2	2	0
1120	1.84	1.32	0.27	1.4	118.9	4.9	130	157	40	25.9	1.5	46.6	67	3.7	2	42	21.2	1	0	0	0	5	1	1.7	1	2	1	3	1	2	2	3	0
1135	5.17	1.8	0.52	2.9	80.6	3.5	155	145	47.2	26.9	1.8	56.2	87	5.41	1	45	22	1	0	0	0	7	2	2.8	1	2	2	3	1	2	2	3	0
1138	3.25	2.51	0.41	1.3	58.6	6.1	160	147	41.8	25.9	1.6	54.4	80	3.53	1	26	25.8	1	0	0	0	7	2	3.6	1	1	1	3	1	1	2	3	0
1140	3.97	1.38	0.23	2.9	124.6	6	121	172	42.3	30.9	1.4	49.2	45	4.89	2	39	19.6	1	0	0	0	7	2	3.7	1	1	2	3	2	2	2	3	0
1141	4.36	1.51	0.43	2.9	175.5	3.5	156	265	46.1	19.9	2.3	53.7	62	3.99	1	56	23	1	0	0	0	7	2	3.8	1	2	1	3	1	1	2	3	0
1151	2.4	2.11	0.37	1.1	85.3	5.7	119	180	39.8	30.7	1.3	50.4	75	3.79	2	51	20	1	0	0	0	7	2	6.4	2	2	3	3	2	1	2	3	0
1152	2.3	2.07	0.51	1.1	128	4.1	129	265	41.2	21.5	1.9	51.6	61	4.25	2	27	20.3	1	0	0	0	7	2	6.5	2	2	2	3	2	1	2	3	0
1153	1.88	1.65	0.25	1.1	191.5	6.6	133	316	46.8	27.2	1.7	55.1	54	5.14	2	54	21.5	1	0	0	0	8	2	1.8	1	2	1	3	2	1	2	3	0
1154	2.2	1.48	0.36	1.5	106.1	4.1	114	157	37.8	26	1.5	45.2	56	5.12	2	50	24.4	1	1	0	1	8	2	2.3	1	2	1	3	1	1	2	3	0
1156	1.61	1.03	0.23	1.6	127.2	4.5	146	131	41.1	19	2.2	46.3	91	5.5	1	57	20.4	1	0	0	0	8	2	3	1	2	1	3	1	2	2	3	0
1158	4.09	2.5	0.61	1.6	107.2	4.1	126	268	40.5	29.3	1.4	53	67	3.05	2	53	28	1	0	0	1	8	2	3.6	1	2	2	3	1	2	2	3	0
1160	2.82	1.11	0.53	2.5	90.1	2.1	119	100	37.6	24.9	1.5	43.2	63	3.32	2	67	26	1	1	0	0	8	2	3.7	1	2	1	3	1	1	2	3	0
1162	3.05	2.66	0.48	1.1	76.7	5.5	147	204	42	23.1	1.8	55.3	95	4.56	1	48	25.7	2	1	0	0	8	2	4	1	1	2	3	1	2	2	3	0
1165	2.95	1.76	0.34	1.7	215.3	5.2	143	379	46.1	28.6	1.6	54.9	64	3.01	1	27	26.2	1	0	0	0	8	2	4.4	2	2	3	3	1	1	2	3	0
1167	3.13	1.91	0.31	1.6	99	6.2	133	189	35.9	26.7	1.3	45.5	120	3.66	1	44	26.9	1	0	0	0	8	2	6.6	2	1	1	3	2	1	2	3	0
1168	7.07	2.1	0.39	3.4	131	5.4	147	275	46.9	35	1.3	57.4	62	3.81	2	51	23.2	1	0	0	0	9	2	2.9	1	2	1	3	1	1	2	3	0
1169	3.29	1.49	0.47	2.2	197.3	3.2	148	294	43.1	24.4	1.8	50.6	61	4.33	1	52	26.8	1	1	0	0	9	2	4.3	2	2	2	3	2	2	2	3	0
1176	3.24	1.52	0.46	2.1	84.2	3.3	142	128	35.7	26.7	1.3	43.3	101	4.39	1	47	26.1	1	0	0	0	10	3	4.5	2	2	3	3	1	1	2	3	0
1177	3.36	1.82	0.33	1.8	113.2	5.5	143	206	39.6	29.5	1.3	48.7	79	5.17	1	44	23.7	1	0	0	0	10	3	5	2	2	2	3	2	2	2	3	0
1178	2.67	1.61	0.36	1.7	131.7	4.5	142	212	42.5	31	1.4	50.6	69	4	1	44	23.4	1	0	0	0	10	3	5.1	2	2	1	3	1	1	2	3	0
1180	4.04	2.72	0.75	1.5	86.4	3.6	157	235	46.9	25.2	1.9	60.5	80	3.69	1	52	26.7	1	0	0	0	10	3	6	2	2	3	3	2	2	2	3	0
1181	3.11	2.65	0.6	1.2	55.8	4.4	131	148	39.7	22.1	1.8	53	95	4.02	1	69	24.6	1	1	1	0	10	3	6.4	2	2	3	3	2	2	2	3	0
1184	2.64	0.76	0.24	3.5	250	3.2	111	190	36.1	28	1.3	39.9	72	5.25	2	80	29	1	0	0	0	11	3	6.2	2	2	3	3	2	1	2	3	0
1190	3.87	2.03	0.41	1.9	139.4	5	153	283	43.5	36	1.2	53.7	108	5.65	1	45	22.5	1	0	0	0	4	1	3.7	1	2	2	3	1	1	2	4	0
1193	3.83	3.19	0.48	1.2	81.2	6.6	126	259	45.7	24.5	1.9	61.7	66	3.22	2	21	17.7	1	0	0	0	5	1	2.7	1	2	2	3	1	2	2	4	0
1194	2.52	1.81	0.7	1.4	114.9	2.6	157	208	42.2	23.9	1.8	51.3	68	6.16	1	61	32.5	1	0	0	0	5	1	2.7	1	2	2	3	1	2	2	4	0
1197	4.88	1.27	0.63	3.8	200	2	117	254	40.1	33.3	1.2	46.5	53	4.51	2	47	23.2	1	0	0	0	6	1	2.3	1	2	2	3	1	2	2	4	0
1199	2.78	2.28	0.4	1.2	103.9	5.7	129	237	39.5	26.8	1.5	50.9	82	4.03	1	51	24.7	1	0	0	0	6	1	3.6	1	2	1	3	1	1	2	4	0
1203	5.13	1.17	0.73	4.4	302.6	1.6	127	354	37	29.8	1.2	42.9	120	2.3	1	44	22.9	1	0	0	0	7	2	2.4	1	2	3	3	2	2	2	4	0
1204	2.66	1.81	0.43	1.5	64.1	4.2	138	116	45.3	26.5	1.7	54.4	86	3.06	1	48	25.4	1	1	0	0	7	2	3	1	2	1	3	1	1	2	4	0
1211	4.46	1.52	0.77	2.9	184.9	2	106	281	32.4	31	1	40	72	4.01	1	59	17.6	1	0	0	0	7	2	6.8	2	2	3	3	2	2	1	4	0
1216	2.92	2.09	0.36	1.4	106.7	5.8	136	223	40.1	23.3	1.7	50.6	97	3.75	1	43	24.2	1	0	0	0	8	2	2.5	1	2	2	3	1	1	2	4	0
1217	2.67	1.81	0.48	1.5	113.8	3.8	148	206	42	27.1	1.5	51.1	65	4.77	1	50	26	1	1	0	0	8	2	3.2	1	2	1	3	1	2	2	4	0
1218	3.27	2.26	0.58	1.4	133.2	3.9	142	301	45.1	25.8	1.7	56.4	85	4.3	1	37	24.9	1	1	0	0	8	2	3.2	1	2	3	3	1	1	2	4	0
1220	2.85	2.95	0.47	1	62.7	6.3	138	185	43.1	24.2	1.8	57.9	80	3.4	1	42	22.5	1	1	0	0	8	2	4	1	2	2	3	1	2	2	4	0
1227	5.61	2.07	0.56	2.7	144	3.7	114	298	44.6	28.5	1.6	55	59	3.67	2	29	25.6	1	0	0	0	9	2	5.2	2	1	2	3	2	2	2	4	0
1239	9.82	1.39	0.99	7.1	305	1.4	114	424	21.9	27.7	0.8	28.9	91	2.04	1	64	19.9	1	0	0	0	10	3	6.7	2	2	3	3	2	2	2	4	0
1241	6.12	1.02	0.92	6	225.5	1.1	82	230	34.6	35.5	1	39.7	116	3.77	1	50	27.6	1	0	0	0	10	3	6.9	2	2	3	3	2	2	2	4	0
1244	4.01	3.41	0.56	1.2	79.2	6.1	150	270	41.3	23.9	1.7	58.4	83	3.44	1	52	23.1	1	0	0	1	4	1	1.6	1	2	2	1	1	1	2	1	1
1246	5.03	2.39	0.69	2.1	99.6	3.5	139	238	41.9	30.5	1.4	53.9	60	4.04	2	70	30.8	1	0	0	0	5	1	3.6	1	2	3	1	1	2	2	1	1
1247	1.25	1.45	0.24	0.9	111	6	153	161	40.2	24.6	1.6	47.5	94	3.24	1	46	22.8	1	0	0	0	6	1	1.7	1	2	2	1	1	2	2	1	1
1253	3.45	1.4	0.34	2.5	115	4.1	151	161	43.3	21.7	2	50.3	70	4.81	2	72	19.7	1	1	0	0	7	2	3.09	1	2	1	1	1	2	2	1	1
1254	2.18	1.59	0.31	1.4	121.4	5.1	132	193	38.3	25.1	1.5	46.3	80	2.95	1	58	25.8	1	0	0	0	7	2	3.7	1	2	1	1	1	2	2	1	1
1255	5.09	2.46	0.88	2.1	89	2.8	120	219	35.6	34.6	1	47.9	108	4.06	1	50	21.8	1	0	0	0	7	2	3.9	1	2	1	1	2	2	1	1	1
1256	2.5	1.48	0.23	1.7	143.9	6.4	130	213	43.6	24.8	1.8	51	42	3.97	2	52	25.2	1	0	0	0	7	2	5.1	2	2	2	1	1	2	2	1	1
1260	3.4	2.03	0.53	1.7	113.3	3.8	144	230	39.3	26.7	1.5	49.5	68	3.63	1	41	28.7	1	0	0	0	8	2	5.9	2	2	2	1	1	2	2	1	1
1265	3.55	1.5	0.45	2.4	189.3	3.3	117	284	36.3	27.2	1.3	43.8	53	3.35	2	50	21.5	1	0	0	0	9	2	6.1	2	1	2	1	2	2	2	1	1
1266	4.07	3.22	0.63	1.3	59	5.1	145	190	44.3	31.5	1.4	60.4	116	4.71	1	53	29.4	1	1	0	0	9	2	6.2	2	2	1	1	1	2	2	1	1
1268	2.52	1.72	0.31	1.5	106.4	5.5	124	183	38.4	30.7	1.3	47	78	3.53	1	70	25.1	1	1	1	0	9	2	6.4	2	2	2	1	2	2	2	1	1
1271	4.59	1.62	0.66	2.8	172.2	2.5	114	279	41	28	1.5	49.1	77	3.86	1	56	25.7	1	1	1	0	9	2	7	2	2	3	1	2	2	1	1	1
1272	3.01	1.86	0.45	1.6	149.5	4.1	138	278	45.5	25.3	1.8	54.8	80	4.35	1	58	23	1	0	1	0	10	3	4.4	2	2	1	1	1	1	2	1	1
1274	2.55	1.57	0.38	1.6	85.4	4.1	152	134	40.8	34.1	1.2	48.7	83	5.16	2	59	35.6	1	0	0	0	10	3	5.8	2	2	1	1	2	1	2	1	1
1281	6.27	0.55	0.67	11.4	321.8	0.8	116	177	34.3	28.4	1.2	37.1	96	4.11	1	58	23.4	1	0	0	0	5	1	2.7	1	2	1	2	2	2	1	1	1
1283	3.14	1.44	0.35	2.2	179.2	4.1	113	258	42.7	29.5	1.4	49.9	47	4.99	2	51	26	1	0	0	0	7	2	5	2	2	2	2	2	1	2	1	1
1291	3.74	1.93	0.46	1.9	110.9	4.2	140	214	46.3	33.9	1.4	56	103	4.35	1	36	23.7	1	0	0	0	9	2	4.5	2	1	2	2	2	2	2	1	1
1292	3.74	1.78	0.44	2.1	25.3	4	143	45	39.8	28.8	1.4	48.7	90	3.61	1	52	22.6	1	0	0	0	9	2	4.6	2	2	3	2	2	1	2	1	1
1295	3.46	1.72	0.53	2	112.8	3.2	131	194	33.3	32.3	1	41.9	106	4.03	1	64	25.3	1	1	0	0	10	3	4.4	2	1	1	2	2	1	2	1	1
1297	4.17	1.37	0.48	3	115.3	2.9	125	158	43.3	25.8	1.7	50.2	97	2.78	1	45	29.1	1	0	0	0	10	3	5.5	2	1	2	2	2	2	2	1	1
1299	5.33	1.13	0.71	4.7	219.5	1.6	161	248	40.5	25.6	1.6	46.2	78	4.31	1	62	27	1	0	0	0	10	3	6.9	2	2	1	2	2	2	2	1	1
1300	10.02	1.55	0.99	6.5	223.2	1.6	66	346	24.8	39.1	0.6	32.6	31	3.02	2	61	20.8	1	0	0	0	10	3	7	2	2	3	2	2	1	2	1	1
1303	5.04	1.8	0.59	2.8	175	3.1	100	315	32.2	35.8	0.9	41.2	60	3.26	2	69	21.2	2	1	1	0	9	2	3.5	1	2	1	2	2	2	2	2	1
1306	4.79	1.28	0.48	3.7	156.3	2.7	144	200	41.6	31	1.3	48	78	3.15	2	66	26.2	1	1	0	1	9	2	6.1	2	2	2	3	1	1	2	1	1
1311	5.59	1.42	0.46	3.9	131.7	3.1	149	187	40.4	25.1	1.6	47.5	65	4.39	1	54	26.5	1	0	1	0	7	2	4.3	2	2	1	3	1	1	2	3	1
1314	4.16	2.34	0.53	1.8	107.7	4.4	161	252	45.8	28.9	1.6	57.5	87	4.92	1	45	25.8	1	0	0	0	10	3	4	1	2	3	3	2	1	2	3	1
1316	5.92	1.32	0.8	4.5	234.8	1.7	106	310	36.7	30.9	1.2	43.3	62	3.57	2	45	19.5	1	0	0	0	7	2	3.3	1	2	3	3	2	1	2	4	1
